# Supplementary material for: Biomedical waste management practices and associated factors among health care workers in the era of the covid-19 pandemic at metropolitan city private hospitals, Amhara region, Ethiopia, 2020
Source: PLoS One. 2022 Apr 6;17(4):e0266037. doi: 10.1371/journal.pone.0266037 (PMC8985930; doi:10.1371/journal.pone.0266037)
Supplement: S3 File — (XLSX) [file pone.0266037.s003.xlsx]

## Sheet: DATA
Sex	Age	religion	maritalstatus	ethnicity	levelofeducation	professionorjob	workexperience	takentrainingonBMWM	workinghours	workingdayperweek	workingdepartment	availabilityofglobes	presenceofguideline	presenceofSOP	infectiouswastestored	onsiteBMWtreatment	incineration	steralization	chemical	burning	others	binsavailability	leveledbinsavailability	gotinformationaboutBMW	guideline	training	friends	TV	rad	megaz	other	gotinfo	guideli	train	friend	telev	radio	megazi	oth	gotinfor	guidel	traini	frien	tellevi	radi	mega	othe	gotinform	guidelin
2	22	2	2	2	3	8	2	2	22	22	2	2	2	2	2	2	.	.	.	.	.	2	2	2	.	.	.	.	.	.	.	2	.	.	.	.	.	.	.	2	.	.	.	.	.	.	.	2	.
2	32	1	2	1	2	3	11	1	8	6	3	1	1	1	2	1	1	1	1	1		1	1	1	1	1	2	2	2	2	2	1	1	1	2	2	2	2	2	2	.	.	.	.	.	.	.	1	1
2	35	1	1	1	1	4	5	2	8	6	3	1	1	1	2	1	1	2	2	2		1	1	1	2	1	1	2	2	2	2	1	1	1	1	2	2	2	2	2	.	.	.	.	.	.	.	1	1
1	24	1	2	1	3	4	12	1	8	6	3	1	1	1	2	1	1	2	2	2		1	1	1	2	1	2	2	2	2	2	1	2	1	2	2	2	2	2	1	2	1	2	2	2	2	2	1	2
2	26	1	1	1	3	4	8	2	8	6	3	1	2	1	2	2	.	.	.	.		2	1	2	.	.	.	.	.	.	.	2	.	.	.	.	.	.	.	2	.	.	.	.	.	.	.	2	.
2	28	1	2	1	3	4	4	1	8	7	3	1	1	1	2	1	1	2	2	2		2	1	2	.	.	.	.	.	.	.	2	.	.	.	.	.	.	.	2	.	.	.	.	.	.	.	2	.
2	36	1	1	1	2	4	6	2	10	6	3	1	1	1	2	1	1	2	2	1		2	2	1	2	2	1	2	2	2	2	1	2	2	1	2	1	2	2	1	2	2	1	1	1	2	2	1	2
2	23	1	1	1	2	4	1	1	8	2	3	1	2	2	2	1	1	2	2	2		2	1	1	2	2	2	1	2	2	2	1	2	2	2	1	2	2	2	1	2	2	2	1	2	2	2	1	2
2	24	1	1	1	4	9	5	1	8	6	3	2	1	2	1	1	2	2	2	1		1	1	1	2	1	1	1	2	2	2	1	1	2	1	1	2	2	2	1	1	1	1	1	2	2	2	1	1
2	24	1	1	1	3	4	1	2	8	6	3	2	2	2	2	1	1	2	2	2		1	1	1	2	2	2	2	2	2	1	1	2	2	2	2	2	2	1	2	.	.	.	.	.	.	.	2	.
1	22	1	1	1	3	4	1	1	8	6	3	2	2	2	2	1	1	2	2	2		1	2	1	1	2	2	2	2	2	2	1	1	2	2	2	2	2	2	1	2	1	2	2	2	2	2	2	.
1	37	1	2	1	2	4	8	2	8	5	3	2	1	1	2	1	2	2	1	2		2	1	1	1	1	2	2	2	2	2	1	1	1	1	2	2	2	2	2	.	.	.	.	.	.	.	1	2
1	40	1	2	1	2	4	8	1	8	6	3	1	2	1	2	2	.	.	.	.		2	1	2	.	.	.	.	.	.	.	1	1	2	2	2	2	2	2	1	1	2	2	2	2	2	2	1	1
2	27	1	1	1	2	3	6	2	10	6	5	1	2	2	2	2	.	.	.	.		2	1	2	.	.	.	.	.	.	.	2	.	.	.	.	.	.	.	2	.	.	.	.	.	.	.	2	.
2	28	1	2	1	2	7	15	2	10	7	5	1	1	2	2	1	2	1	2	2		1	1	1	2	1	2	1	2	2	2	1	2	2	2	1	2	2	2	2	.	.	.	.	.	.	.	1	2
1	26	1	1	1	3	3	1	2	8	6	5	1	2	2	2	2	.	.	.	.		1	1	2	.	.	.	.	.	.	.	2	.	.	.	.	.	.	.	1	2	2	2	1	2	2	2	1	2
2	24	1	1	1	2	7	1	2	8	6	5	3	2	2	2	1	2	2	2	1		1	2	1	2	2	2	1	2	2	2	2	.	.	.	.	.	.	.	2	.	.	.	.	.	.	.	2	.
2	27	1	2	1	3	3	3	2	10	7	5	1	2	2	2	1	2	1	2	2		2	1	2	.	.	.	.	.	.	.	2	.	.	.	.	.	.	.	1	2	2	2	1	1	2	2	1	2
2	24	1	1	1	2	3	3	1	8	4	5	1	2	2	2	1	1	2	2	1		1	2	1	2	2	2	1	2	2	2	1	2	2	2	1	2	2	2	1	2	2	2	1	2	2	2	1	2
2	38	3	2	1	2	3	11	2	8	7	5	1	2	2	2	1	1	2	2	2		1	1	1	2	1	1	1	2	2	2	1	2	1	1	1	2	2	2	1	2	1	2	2	2	2	2	1	2
1	30	2	2	4	2	3	2	1	8	6	5	2	2	2	2	2	.	.	.	.		2	2	2	.	.	.	.	.	.	.	2	.	.	.	.	.	.	.	2	.	.	.	.	.	.	.	2	.
2	35	1	2	1	1	3	23	2	8	6	5	1	2	1	2	1	1	2	2	2		1	2	1	2	2	2	1	2	2	2	1	2	2	2	1	2	2	2	1	2	2	2	1	2	2	2	2	.
2	24	1	1	1	4	9	6	1	12	7	1	1	2	2	1	1	1	1	2	2		2	1	1	2	1	2	1	2	2	2	1	2	1	2	1	2	2	2	1	1	2	1	2	2	2	2	1	2
2	37	1	2	1	2	3	6	1	8	5	7	1	2	1	1	2	.	.	.	.		1	1	1	2	2	1	2	2	2	2	1	1	1	2	2	2	2	2	1	2	2	1	2	2	1	2	1	1
2	32	1	2	1	2	8	10	2	8	5	6	2	1	1	1	1	1	2	1	1		1	1	2	.	.	.	.	.	.	.	2	.	.	.	.	.	.	.	1	1	2	2	2	2	2	2	2	.
2	22	2	1	1	4	9	4	2	8	5	1	2	2	2	2	1	1	1	1	1		2	1	2	.	.	.	.	.	.	.	2	.	.	.	.	.	.	.	2	.	.	.	.	.	.	.	1	2
2	30	2	1	1	3	2	5	1	8	5	2	2	2	1	2	1	1	2	1	1		2	1	1	2	1	1	2	2	2	2	1	2	1	1	2	2	2	2	2	.	.	.	.	.	.	.	1	2
2	23	1	1	1	4	9	2	2	8	7	3	2	2	2	2	1	1	2	2	2		2	1	1	2	2	2	1	2	2	2	1	2	2	2	1	2	2	2	1	2	2	2	1	2	2	2	1	1
2	22	1	1	1	3	8	1	1	8	7	2	1	2	2	2	1	1	2	2	2		1	1	1	2	2	2	1	2	2	2	1	2	2	2	1	2	2	2	1	2	2	2	1	2	2	2	1	2
1	29	1	1	1	2	2	4	2	8	5	5	1	1	1	2	1	1	2	2	2		1	1	1	1	2	2	2	2	2	2	1	1	2	2	2	2	2	2	1	1	2	2	2	2	2	2	1	2
2	38	1	2	1	2	1	10	1	8	5	2	1	1	1	2	1	1	2	2	2		2	1	1	1	2	2	2	2	2	2	1	1	2	2	2	2	2	2	1	1	2	2	2	2	2	2	1	2
2	30	1	2	1	3	9	2	2	8	7	6	1	2	1	2	1	1	2	2	2		1	1	2	.	.	.	.	.	.	.	1	1	1	2	2	2	2	2	2	.	.	.	.	.	.	.	2	.
2	23	1	2	1	3	2	1	2	12	7	5	1	1	1	2	1	2	2	1	2		2	1	1	2	1	2	2	2	2	2	1	2	1	2	2	2	2	2	2	.	.	.	.	.	.	.	2	.
2	28	3	2	1	2	1	5	1	12	7	1	1	1	1	2	1	2	2	2	1		1	1	1	2	2	1	2	2	2	2	1	1	2	2	2	2	2	2	1	2	1	2	2	2	2	2	1	2
2	24	1	1	1	3	9	5	1	8	7	4	2	1	1	2	1	1	1	1	1		2	1	1	1	1	1	1	1	1	2	1	1	1	1	1	1	1	2	1	1	1	1	1	1	1	2	1	1
2	23	1	1	1	3	9	1	2	8	6	4	2	1	1	2	1	1	1	1	1		1	1	1	1	1	1	1	1	1	2	1	1	1	1	1	1	1	2	2	.	.	.	.	.	.	.	2	.
2	26	1	2	1	2	7	3	1	12	5	2	2	1	2	1	1	1	2	2	2		2	1	1	1	2	2	2	2	2	2	1	1	2	2	2	2	2	2	2	.	.	.	.	.	.	.	1	1
2	26	1	2	1	4	9	3	1	12	5	3	2	1	1	2	1	2	2	2	1		1	1	1	2	2	1	2	2	2	2	2	.	.	.	.	.	.	.	1	2	1	2	2	2	2	2	1	2
2	23	1	1	1	3	8	1	2	12	6	2	1	1	1	1	1	1	2	2	2		2	1	2	.	.	.	.	.	.	.	2	.	.	.	.	.	.	.	2	.	.	.	.	.	.	.	2	.
2	21	1	1	1	3	9	1	1	12	5	2	1	1	1	2	1	2	2	2	1		1	1	1	2	2	2	2	2	2	2	2	.	.	.	.	.	.	.	2	.	.	.	.	.	.	.	2	.
2	27	1	1	1	2	9	2	2	8	5	3	1	1	1	2	1	2	1	2	1		2	1	1	1	1	2	2	2	2	2	2	.	.	.	.	.	.	.	1	1	2	2	2	2	2	2	2	.
2	28	1	2	1	3	2	4	2	8	6	1	1	1	1	2	1	2	2	2	1		1	1	1	2	1	2	2	2	2	2	1	2	1	2	2	2	2	2	2	.	.	.	.	.	.	.	2	.
1	30	1	2	1	2	3	5	2	8	7	4	1	1	2	2	1	1	1	2	2		2	2	2	.	.	.	.	.	.	.	1	2	2	1	2	2	2	2	1	2	2	2	1	2	2	2	1	2
1	28	1	2	1	2	2	5	1	8	7	4	1	1	1	2	2	.	.	.	.		1	1	1	2	2	1	2	2	2	2	1	1	2	2	2	2	2	2	1	2	2	1	2	2	2	2	1	1
2	36	2	2	1	2	2	17	2	8	7	1	1	2	2	2	1	1	2	2	2		2	2	1	2	1	1	2	2	2	2	1	2	1	1	2	2	2	2	2	.	.	.	.	.	.	.	2	.
2	35	2	2	1	2	2	17	1	8	7	1	1	2	2	2	1	1	2	2	2		2	2	1	1	1	1	2	2	2	2	1	2	1	1	2	2	2	2	2	.	.	.	.	.	.	.	2	.
1	38	1	1	1	2	2	9	2	8	7	1	1	1	1	1	1	1	2	2	2		1	2	1	1	1	2	2	2	2	2	1	1	1	2	2	2	2	2	2	.	.	.	.	.	.	.	1	1
1	36	1	1	1	2	4	9	1	8	5	1	2	1	1	1	1	1	2	2	2		2	1	1	1	1	1	2	2	2	2	1	1	1	2	2	2	2	2	1	2	1	2	2	2	2	2	1	1
2	28	1	2	1	3	7	5	2	8	6	1	1	1	1	2	1	2	2	2	1		2	1	1	1	2	2	2	2	2	2	1	1	2	2	2	2	2	2	1	2	2	2	1	2	2	2	1	2
2	23	1	2	1	3	7	5	2	8	6	1	1	1	1	1	1	2	2	2	1		2	1	1	1	2	2	2	2	2	2	1	1	2	2	2	2	2	2	1	2	2	2	1	2	2	2	1	2
1	36	1	1	1	2	2	12	1	8	6	2	1	1	1	1	1	1	2	2	2		1	1	1	1	2	2	2	2	2	2	1	1	2	2	2	2	2	2	1	1	2	2	2	2	2	2	1	1
1	36	1	1	1	2	2	12	2	8	6	2	1	1	1	2	1	1	2	2	2		1	1	1	1	2	2	2	2	2	2	1	1	2	2	2	2	2	2	1	1	2	2	2	2	2	2	1	1
1	36	1	1	1	3	9	9	1	8	6	2	2	2	1	2	1	2	2	2	1		2	1	1	2	2	2	1	2	2	2	1	2	2	2	1	2	2	2	1	2	2	1	2	2	2	2	1	2
1	26	1	1	1	3	2	9	2	8	6	2	2	2	1	2	1	2	2	2	1		2	1	1	2	2	2	1	2	2	2	1	2	2	1	2	2	2	2	1	2	2	1	2	2	2	2	2	.
1	24	1	1	1	2	3	1	2	8	6	2	2	2	2	1	1	1	2	2	2		2	1	1	2	2	2	2	2	2	1	1	2	2	2	2	2	2	1	2	.	.	.	.	.	.	.	2	.
1	24	1	1	1	2	4	1	2	8	6	2	2	2	2	1	1	1	2	2	2		2	1	2	.	.	.	.	.	.	.	2	.	.	.	.	.	.	.	2	.	.	.	.	.	.	.	2	.
2	35	1	2	1	3	2	10	1	8	6	2	2	2	2	1	1	2	2	2	1		1	1	1	2	1	2	2	2	2	2	2	.	.	.	.	.	.	.	2	.	.	.	.	.	.	.	2	.
2	31	1	2	1	3	2	9	2	10	6	2	2	1	2	2	1	2	2	2	1		2	1	1	2	1	2	2	2	2	2	1	2	1	2	2	2	2	2	2	.	.	.	.	.	.	.	2	.
1	39	1	1	1	2	2	19	1	10	7	2	2	1	1	2	1	1	2	2	2		1	1	1	2	2	2	2	1	2	2	1	2	2	2	2	1	2	2	2	.	.	.	.	.	.	.	1	2
2	28	1	1	1	3	2	3	2	8	5	2	2	2	2	1	2	.	.	.	.		2	2	1	1	2	2	2	2	2	2	1	1	2	2	2	2	2	2	2	.	.	.	.	.	.	.	2	.
2	31	1	2	1	2	9	5	2	8	6	2	1	2	2	2	1	1	2	1	1		1	1	1	2	2	1	1	2	2	2	1	2	2	1	1	2	2	2	1	2	2	1	1	2	2	2	1	2
2	30	1	1	1	3	9	5	2	8	5	1	2	2	2	1	1	1	2	2	2		2	1	2	.	.	.	.	.	.	.	1	2	2	1	2	2	2	2	1	2	2	1	1	2	2	2	1	2
2	34	1	2	1	2	2	7	1	8	7	6	2	1	2	1	1	1	2	2	2		2	1	1	2	2	1	2	2	2	2	1	2	2	1	2	2	2	2	2	.	.	.	.	.	.	.	1	2
2	24	1	1	1	3	2	1	2	8	7	1	1	2	2	2	1	1	2	2	2		2	2	2	.	.	.	.	.	.	.	2	.	.	.	.	.	.	.	2	.	.	.	.	.	.	.	2	.
2	26	1	1	1	3	2	1	1	8	6	1	1	2	1	1	1	2	2	1	2		2	1	1	2	1	2	2	2	2	2	1	1	2	2	2	2	2	2	1	2	2	1	1	2	2	2	1	1
2	24	2	1	1	3	2	3	2	8	6	2	1	2	2	2	1	2	2	2	1		1	2	1	2	1	2	2	1	2	2	1	2	2	1	1	2	2	2	1	2	1	2	2	2	2	2	1	2
1	23	2	1	2	2	9	1	2	8	5	1	1	1	1	1	1	2	1	2	2		1	1	1	2	2	2	1	2	2	2	1	2	2	1	2	2	2	1	1	2	2	1	2	2	2	2	1	2
1	23	2	1	2	2	9	1	2	8	6	1	1	1	1	1	1	2	1	2	2		1	1	1	2	2	2	1	2	2	2	1	2	2	1	2	2	2	2	1	2	2	1	2	2	2	2	1	2
2	24	2	1	1	3	9	3	2	8	6	2	1	2	2	2	1	2	2	2	1		2	2	1	2	2	2	1	2	2	2	1	2	2	2	1	2	2	2	1	2	1	2	2	2	2	2	2	.
2	24	1	1	1	3	9	1	2	8	6	1	1	2	1	1	1	2	2	1	2		2	1	1	2	1	2	2	2	2	2	1	1	2	2	2	2	2	2	2	.	.	.	.	.	.	.	1	1
2	23	1	1	1	3	2	1	1	8	7	1	1	2	2	2	1	1	2	2	1		1	2	2	.	.	.	.	.	.	.	2	.	.	.	.	.	.	.	2	.	.	.	.	.	.	.	2	.
2	34	1	2	1	2	2	6	2	8	7	6	2	2	1	2	1	1	2	2	1		2	1	1	2	2	1	2	2	2	2	1	2	2	1	2	2	2	2	2	.	.	.	.	.	.	.	1	2
2	30	1	1	1	3	2	5	1	8	7	1	2	2	2	2	1	1	2	2	2		1	1	2	.	.	.	.	.	.	.	1	2	2	1	2	2	2	2	1	2	2	2	1	2	2	2	1	2
2	31	1	2	1	2	9	5	2	8	7	2	2	1	2	2	1	2	2	2	1		1	1	2	.	.	.	.	.	.	.	2	.	.	.	.	.	.	.	2	.	.	.	.	.	.	.	2	.
2	22	1	1	1	3	2	4	1	8	6	2	1	2	2	2	2	.	.	.	.		1	1	2	.	.	.	.	.	.	.	2	.	.	.	.	.	.	.	2	.	.	.	.	.	.	.	2	.
2	23	1	1	1	2	2	2	2	8	7	2	1	1	1	2	1	2	2	2	1		2	2	1	1	2	2	2	2	2	2	1	1	2	2	2	2	2	2	2	.	.	.	.	.	.	.	1	2
2	26	1	1	1	2	1	3	2	8	6	2	2	2	2	2	1	1	2	2	2		2	1	1	2	1	1	1	1	2	2	1	2	1	1	1	1	2	2	1	2	1	1	1	1	2	2	1	2
2	30	1	1	1	2	1	4	1	8	6	6	1	2	1	1	1	1	2	2	2		1	1	1	2	1	1	1	1	2	2	1	2	1	1	1	1	2	2	1	2	1	1	1	1	2	2	1	2
1	33	1	2	1	4	9	5	2	8	7	6	1	2	2	2	1	1	1	1	1		2	1	1	2	1	1	1	1	2	2	1	2	1	1	1	1	2	2	1	2	1	1	1	1	2	2	1	2
1	36	1	1	1	3	2	6	1	8	5	6	1	1	1	2	1	1	2	2	2		1	1	1	1	2	1	2	2	2	2	1	1	2	2	2	2	1	2	1	1	2	2	2	1	2	2	1	1
2	23	1	1	1	3	2	1	2	8	5	1	1	1	1	2	2	.	.	.	.		1	1	2	.	.	.	.	.	.	.	1	1	2	2	2	2	1	2	1	1	2	2	1	2	2	2	1	1
2	24	1	1	1	2	1	1	2	8	5	1	2	2	2	2	1	1	2	2	2		2	1	1	2	1	1	1	1	2	2	1	2	1	1	1	2	2	2	1	2	1	1	1	2	2	2	2	.
1	28	1	2	1	2	1	3	2	8	5	1	2	2	2	2	1	1	1	1	1		2	1	1	2	1	1	1	2	2	2	1	2	1	1	1	2	2	2	1	2	1	1	1	2	2	2	1	2
1	27	1	1	1	2	1	5	1	8	5	1	2	2	2	2	1	1	1	1	1		2	1	1	1	2	1	1	1	2	2	2	.	.	.	.	.	.	.	1	2	1	1	1	2	2	2	1	2
1	33	1	2	1	3	7	13	2	8	7	6	2	2	2	2	1	1	1	1	1		1	1	1	2	1	1	1	2	2	2	1	2	1	1	1	2	2	2	1	2	1	1	1	2	2	2	1	2
1	24	1	1	1	2	1	1	2	8	5	1	2	2	2	2	1	1	1	1	2		2	1	1	2	1	1	1	1	2	2	1	2	1	1	1	1	2	2	1	2	1	1	1	1	2	2	1	2
2	26	1	1	1	2	4	6	1	8	6	3	2	2	2	2	1	1	2	2	2		1	1	1	2	1	1	1	2	2	2	1	2	1	1	1	2	2	2	1	2	1	1	1	2	2	2	1	2
1	34	1	2	1	3	2	8	2	8	7	1	2	2	2	1	1	1	2	2	2		2	1	1	2	1	1	1	2	2	2	1	2	1	1	1	2	2	2	1	2	1	1	1	2	2	2	1	2
2	31	1	2	1	2	1	7	1	8	7	8	1	2	2	2	1	1	2	2	2		1	1	1	2	1	1	1	2	2	2	1	2	1	1	1	2	2	2	1	2	1	1	1	2	2	2	1	2
2	27	1	2	1	3	4	10	1	8	5	3	1	1	1	2	1	1	2	2	2		2	1	1	2	1	2	2	2	2	2	1	2	1	2	2	2	2	2	2	.	.	.	.	.	.	.	1	2
1	31	1	1	1	3	4	10	2	8	7	3	1	1	1	2	1	1	1	1	1		1	1	1	2	2	2	1	2	2	2	1	2	2	2	1	2	2	2	2	.	.	.	.	.	.	.	1	2
2	26	1	1	1	3	4	8	1	8	6	3	1	1	1	2	1	1	2	2	2		2	1	1	2	2	1	2	2	2	2	1	2	2	1	2	2	2	2	2	.	.	.	.	.	.	.	2	.
2	28	1	2	1	2	4	3	1	8	7	3	2	2	1	2	1	2	2	2	1		2	1	1	1	2	2	2	2	2	2	2	.	.	.	.	.	.	.	2	.	.	.	.	.	.	.	2	.
1	28	1	2	1	3	4	8	2	8	5	3	2	1	1	2	1	1	2	2	2		1	1	1	1	2	2	2	2	2	2	1	1	2	2	2	2	2	2	1	2	1	2	2	2	2	2	1	2
1	39	1	2	1	3	3	12	1	8	6	5	2	2	2	2	1	1	2	1	1		2	2	1	2	2	1	1	1	2	2	1	2	2	1	1	1	2	2	1	2	2	1	1	1	2	2	1	2
2	40	1	2	1	3	3	3	2	8	6	5	1	2	2	1	1	2	2	2	1		1	1	1	2	2	2	1	2	2	2	1	2	2	2	1	2	2	2	1	2	2	1	2	2	2	2	1	2
1	24	1	2	1	3	3	1	2	8	6	5	1	1	2	2	1	2	2	2	1		2	1	1	1	1	2	2	2	2	2	1	1	1	2	2	2	2	2	1	1	1	1	2	2	2	2	1	1
1	32	2	2	1	4	9	2	1	8	7	1	1	2	2	2	2	.	.	.	.		2	1	2	.	.	.	.	.	.	.	2	.	.	.	.	.	.	.	2	.	.	.	.	.	.	.	2	.
2	24	1	1	1	3	8	2	2	8	7	6	1	1	1	2	1	1	2	2	1		1	1	1	2	1	1	2	2	2	2	1	2	1	1	2	2	2	2	1	2	1	1	2	2	2	2	1	2
2	26	1	1	1	4	9	2	2	8	5	5	1	1	1	1	1	1	2	2	2		1	1	1	1	1	1	2	2	2	2	1	1	1	1	2	2	2	2	1	1	1	1	2	2	2	2	1	1
2	33	1	2	2	3	6	6	2	10	#NULL!	1	2	2	2	1	1	.	.	.	.		2	2	2	.	.	.	.	.	.	.	2	.	2	.	.	.	.	.	2	.	.	.	.	.	.	.	2	.
2	38	1	2	1	2	1	7	1	12	#NULL!	1	2	2	2	1	1	1	1	1	1		1	1	1	1	1	2	2	2	2	2	1	1	.	2	2	2	2	2	2	.	.	.	.	.	.	.	1	1
2	34	1	2	1	2	1	6	2	12	#NULL!	1	1	2	2	1	1	1	2	2	2		1	1	1	2	1	1	2	2	2	2	1	1	.	1	2	2	2	2	2	.	.	.	.	.	.	.	1	1
2	35	1	1	1	1	1	8	2	10	#NULL!	1	1	1	2	2	1	1	2	2	2		1	1	1	2	1	2	2	2	2	2	1	2	1	2	2	2	2	2	1	2	1	2	2	2	2	2	1	2
2	40	1	1	1	2	1	7	1	10	#NULL!	1	1	1	2	2	1	.	.	.	.		1	1	2	.	.	.	.	.	.	.	2	.	2	.	.	.	.	.	2	.	.	.	.	.	.	.	2	.
1	26	1	1	2	3	2	9	2	8	#NULL!	1	1	1	2	2	2	1	2	2	2		2	1	2	.	.	.	.	.	.	.	2	.	2	.	.	.	.	.	2	.	.	.	.	.	.	.	2	.
1	26	1	2	1	3	2	6	2	8	#NULL!	1	1	2	2	1	2	1	2	2	1		2	1	1	2	2	1	2	2	2	2	1	2	2	1	2	1	2	2	1	2	2	1	1	1	2	2	1	2
1	27	1	2	1	2	1	10	1	8	#NULL!	1	2	2	1	1	1	1	2	2	2		1	2	1	2	2	2	1	2	2	2	1	2	1	2	1	2	2	2	1	2	2	2	1	2	2	2	1	2
1	27	1	2	1	1	1	7	1	8	#NULL!	1	2	1	1	2	1	2	2	2	1		1	1	1	2	1	1	1	2	2	2	1	1	1	1	1	2	2	2	1	1	1	1	1	2	2	2	1	1
2	28	1	1	1	3	2	8	2	8	#NULL!	1	2	1	1	2	1	1	2	2	2		2	2	1	2	2	2	2	2	2	1	1	2	2	2	2	2	2	1	2	.	.	.	.	.	.	.	2	.
1	23	1	2	2	2	3	3	1	8	#NULL!	1	3	1	1	2	1	1	2	2	2		1	1	1	1	2	2	2	2	2	2	1	1	2	2	2	2	2	2	1	2	1	2	2	2	2	2	2	.
2	23	1	1	1	3	3	5	1	8	#NULL!	2	1	1	1	2	1	2	2	1	2		1	1	1	1	1	2	2	2	2	2	1	1	.	1	2	2	2	2	2	.	.	.	.	.	.	.	1	2
2	22	1	2	1	2	3	1	2	8	#NULL!	2	1	2	2	1	2	.	.	.	.		1	1	2	.	.	.	.	.	.	.	1	1	2	2	2	2	2	2	1	1	2	2	2	2	2	2	1	1
2	26	1	1	1	3	3	4	1	8	#NULL!	2	1	1	1	2	1	.	.	.	.		1	1	2	.	.	.	.	.	.	.	2	.	2	.	.	.	.	.	2	.	.	.	.	.	.	.	2	.
1	24	1	2	1	2	9	2	2	8	#NULL!	2	1	1	1	2	1	2	1	2	2		1	1	1	2	1	2	1	2	2	2	1	2	2	2	1	2	2	2	2	.	.	.	.	.	.	.	1	2
1	32	1	1	1	2	8	5	2	8	#NULL!	2	1	2	2	1	1	.	.	.	.		1	1	2	.	.	.	.	.	.	.	2	.	2	.	.	.	.	.	1	2	2	2	1	2	2	2	1	2
1	32	1	1	1	3	9	3	2	8	#NULL!	2	1	1	1	2	2	2	2	2	1		1	1	1	2	2	2	1	2	2	2	2	.	2	.	.	.	.	.	2	.	.	.	.	.	.	.	2	.
2	24	1	1	1	3	9	1	2	10	#NULL!	2	1	2	2	2	2	2	1	2	2		2	1	2	.	.	.	.	.	.	.	2	.	2	.	.	.	.	.	1	2	2	2	1	1	2	2	1	2
1	24	2	1	1	3	9	4	1	12	#NULL!	2	1	1	1	2	2	1	2	2	1		1	1	1	2	2	2	1	2	2	2	1	2	2	2	1	2	2	2	1	2	2	2	1	2	2	2	1	2
1	26	2	2	1	3	8	2	1	12	#NULL!	1	3	1	1	2	2	1	2	2	2		1	1	1	2	1	1	1	2	2	2	1	2	2	1	1	2	2	2	1	2	1	2	2	2	2	2	1	2
2	27	2	2	1	2	9	11	2	10	#NULL!	2	1	2	2	1	1	.	.	.	.		2	1	2	.	.	.	.	.	.	.	2	.	.	.	.	.	.	.	2	.	.	.	.	.	.	.	2	.
2	28	2	2	4	2	9	16	1	10	#NULL!	4	2	1	1	2	1	1	2	2	2		1	1	1	2	2	2	1	2	2	2	1	2	1	2	1	2	2	2	1	2	2	2	1	2	2	2	2	.
2	28	2	2	1	2	9	20	2	8	#NULL!	4	2	1	1	2	1	1	1	2	2		2	1	1	2	1	2	1	2	2	2	1	2	2	2	1	2	2	2	1	1	2	1	2	2	2	2	1	2
2	28	3	1	1	2	1	18	2	8	#NULL!	1	2	2	2	1	1	.	.	.	.		2	2	1	2	2	1	2	2	2	2	1	1	2	2	2	2	2	2	1	2	2	1	2	2	1	2	1	1
1	27	3	1	1	2	1	12	1	8	#NULL!	2	2	1	1	2	1	1	2	1	1		1	2	2	.	.	.	.	.	.	.	2	.	1	.	.	.	.	.	1	1	2	2	2	2	2	2	2	.
1	26	3	1	1	1	1	14	1	8	#NULL!	2	2	2	2	1	1	1	1	1	1		1	2	2	.	.	.	.	.	.	.	2	.	.	.	.	.	.	.	2	.	.	.	.	.	.	.	1	2
1	36	1	1	1	2	1	6	1	8	#NULL!	1	2	1	1	2	1	1	2	1	1		1	1	1	2	1	1	2	2	2	2	1	2	2	1	2	2	2	2	2	.	.	.	.	.	.	.	1	2
1	29	1	2	1	2	1	7	2	8	#NULL!	1	2	1	1	2	2	1	2	2	2		2	1	1	2	2	2	1	2	2	2	1	2	1	2	1	2	2	2	1	2	2	2	1	2	2	2	1	1
2	40	1	2	1	2	1	6	1	8	#NULL!	1	2	1	1	2	1	1	2	2	2		1	1	1	2	2	2	1	2	2	2	1	2	2	2	1	2	2	2	1	2	2	2	1	2	2	2	1	2
2	29	1	2	1	2	1	8	2	8	#NULL!	1	1	1	1	2	1	1	2	2	2		1	1	1	1	2	2	2	2	2	2	1	1	.	2	2	2	2	2	1	1	2	2	2	2	2	2	1	2
2	29	1	1	1	2	1	7	1	8	#NULL!	1	2	2	2	1	1	1	2	2	2		1	1	1	1	2	2	2	2	2	2	1	1	.	2	2	2	2	2	1	1	2	2	2	2	2	2	1	2
2	26	1	2	1	2	1	9	2	8	#NULL!	1	2	1	1	2	1	1	2	2	2		2	1	2	.	.	.	.	.	.	.	1	1	1	2	2	2	2	2	2	.	.	.	.	.	.	.	2	.
2	26	1	1	1	2	1	6	2	8	#NULL!	1	1	2	2	1	1	2	2	1	2		2	1	1	2	1	2	2	2	2	2	1	2	2	2	2	2	2	2	2	.	.	.	.	.	.	.	2	.
2	24	1	2	1	3	3	10	1	8	#NULL!	1	1	1	1	2	1	2	2	2	1		1	1	1	2	2	1	2	2	2	2	1	1	2	2	2	2	2	2	1	2	1	2	2	2	2	2	1	2
2	24	1	1	1	3	3	7	2	8	#NULL!	1	1	1	1	2	2	1	1	1	1		2	1	1	1	1	1	1	1	1	2	1	1	2	1	1	1	1	2	1	1	1	1	1	1	1	2	1	1
1	31	1	2	1	2	3	8	1	8	#NULL!	1	1	1	1	2	1	1	1	1	1		1	1	1	1	1	1	1	1	1	2	1	1	1	1	1	1	1	2	2	.	.	.	.	.	.	.	2	.
1	32	1	2	1	2	3	3	1	8	#NULL!	1	2	1	1	2	1	1	2	2	2		1	1	1	1	2	2	2	2	2	2	1	1	1	2	2	2	2	2	2	.	.	.	.	.	.	.	1	1
1	34	1	2	1	2	1	5	2	8	#NULL!	1	2	1	1	2	1	2	2	2	1		2	1	1	2	2	1	2	2	2	2	2	.	2	.	.	.	.	.	1	2	1	2	2	2	2	2	1	2
2	23	1	2	4	2	7	1	2	8	#NULL!	1	2	2	2	1	1	1	2	2	2		2	1	2	.	.	.	.	.	.	.	2	.	2	.	.	.	.	.	2	.	.	.	.	.	.	.	2	.
2	28	1	2	1	3	2	4	1	8	#NULL!	1	2	2	2	1	2	2	2	2	1		1	2	1	2	2	2	2	2	2	2	2	.	.	.	.	.	.	.	2	.	.	.	.	.	.	.	2	.
2	24	1	2	1	3	7	2	2	8	#NULL!	1	1	1	1	2	1	2	1	2	1		2	2	1	1	1	2	2	2	2	2	2	.	2	.	.	.	.	.	1	1	2	2	2	2	2	2	2	.
2	26	1	2	1	1	4	5	1	8	#NULL!	3	1	1	1	2	1	2	2	2	1		1	1	1	2	1	2	2	2	2	2	1	2	2	2	2	2	2	2	2	.	.	.	.	.	.	.	2	.
2	24	1	1	1	3	9	3	1	8	#NULL!	2	1	1	1	2	1	1	1	2	2		1	1	2	.	.	.	.	.	.	.	1	2	2	1	2	2	2	2	1	2	2	2	1	2	2	2	1	2
2	24	1	1	1	3	9	1	2	8	#NULL!	1	1	1	1	2	1	.	.	.	.		1	1	1	2	2	1	2	2	2	2	1	1	2	2	2	2	2	2	1	2	2	1	2	2	2	2	1	1
2	27	3	1	1	3	6	4	1	8	#NULL!	2	1	1	1	2	2	1	2	2	2		2	1	1	2	1	1	2	2	2	2	1	2	2	1	2	2	2	2	2	.	.	.	.	.	.	.	2	.
2	27	2	1	1	3	2	2	2	8	#NULL!	1	2	2	2	1	1	1	2	2	2		1	1	1	1	1	1	2	2	2	2	1	2	2	1	2	2	2	2	2	.	.	.	.	.	.	.	2	.
1	29	2	1	1	2	2	21	1	8	#NULL!	1	2	2	2	1	1	1	2	2	2		1	1	1	1	1	2	2	2	2	2	1	1	2	2	2	2	2	2	2	.	.	.	.	.	.	.	1	1
1	28	2	2	1	2	9	9	2	8	#NULL!	1	2	1	1	2	1	1	2	2	2		2	1	1	1	1	1	2	2	2	2	1	1	2	2	2	2	2	2	1	2	1	2	2	2	2	2	1	1
1	29	2	2	1	3	9	6	2	8	#NULL!	2	1	1	1	2	1	2	2	2	1		2	1	1	1	2	2	2	2	2	2	1	1	.	2	2	2	2	2	1	2	2	2	1	2	2	2	1	2
1	27	1	2	1	2	9	7	2	8	#NULL!	1	1	1	1	2	1	2	2	2	1		2	1	1	1	2	2	2	2	2	2	1	1	1	2	2	2	2	2	1	2	2	2	1	2	2	2	1	2
1	28	1	2	1	3	2	6	2	8	#NULL!	1	1	1	1	2	1	1	2	2	2		2	1	1	1	2	2	2	2	2	2	1	1	2	2	2	2	2	2	1	1	2	2	2	2	2	2	1	1
1	35	1	2	1	2	2	8	1	8	#NULL!	2	1	1	1	2	1	1	2	2	2		1	1	1	1	2	2	2	2	2	2	1	1	2	2	2	2	2	2	1	1	2	2	2	2	2	2	1	1
2	34	1	2	1	3	2	7	1	8	#NULL!	1	1	1	1	2	2	2	2	2	1		1	1	1	2	2	2	1	2	2	2	1	2	1	2	1	2	2	2	1	2	2	1	2	2	2	2	1	2
2	33	1	1	1	2	2	9	1	8	#NULL!	1	1	1	1	2	1	2	2	2	1		1	1	1	2	2	2	1	2	2	2	1	2	.	1	2	2	2	2	1	2	2	1	2	2	2	2	2	.
2	39	1	1	1	3	2	6	2	8	#NULL!	5	3	1	1	2	1	1	2	2	2		2	2	1	2	2	2	2	2	2	1	1	2	2	2	2	2	2	1	2	.	.	.	.	.	.	.	2	.
2	32	1	2	1	3	2	10	2	8	#NULL!	3	1	1	1	2	1	1	2	2	2		2	2	2	.	.	.	.	.	.	.	2	.	1	.	.	.	.	.	2	.	.	.	.	.	.	.	2	.
2	26	1	1	1	3	2	7	1	8	#NULL!	4	1	2	2	1	1	2	2	2	1		1	1	1	2	1	2	2	2	2	2	2	.	1	.	.	.	.	.	2	.	.	.	.	.	.	.	2	.
1	27	1	1	1	2	2	8	1	8	#NULL!	4	1	2	2	1	2	2	2	2	1		1	1	1	2	1	2	2	2	2	2	1	2	1	2	2	2	2	2	2	.	.	.	.	.	.	.	2	.
1	27	1	2	1	2	2	3	2	8	#NULL!	3	1	1	1	2	1	1	2	2	2		1	1	1	2	2	2	2	1	2	2	1	2	1	2	2	1	2	2	2	.	.	.	.	.	.	.	1	2
1	28	1	2	1	3	2	5	1	8	#NULL!	8	1	1	1	2	1	.	.	.	.		1	1	1	1	2	2	2	2	2	2	1	1	.	2	2	2	2	2	2	.	.	.	.	.	.	.	2	.
1	24	1	2	1	2	2	1	2	8	#NULL!	4	1	1	1	2	1	1	2	1	1		2	1	1	2	2	1	1	2	2	2	1	2	.	1	1	2	2	2	1	2	2	1	1	2	2	2	1	2
2	29	1	1	1	3	2	4	1	8	#NULL!	4	1	1	1	2	1	1	2	2	2		1	1	2	.	.	.	.	.	.	.	1	2	2	1	2	2	2	2	1	2	2	1	1	2	2	2	1	2
2	30	1	2	1	3	2	2	1	10	#NULL!	4	2	1	1	2	1	1	2	2	2		1	1	1	2	2	1	2	2	2	2	1	2	2	1	2	2	2	2	2	.	.	.	.	.	.	.	1	2
2	30	1	2	1	2	2	5	2	12	#NULL!	4	2	1	1	2	1	1	2	2	2		2	1	2	.	.	.	.	.	.	.	2	.	2	.	.	.	.	.	2	.	.	.	.	.	.	.	2	.
2	31	1	1	1	2	2	3	1	12	#NULL!	1	2	1	1	2	1	2	2	1	2		1	1	1	2	1	2	2	2	2	2	1	1	2	2	2	2	2	2	1	2	2	1	1	2	2	2	1	1
2	24	1	1	1	3	2	1	2	10	#NULL!	1	3	1	1	2	1	2	2	2	1		1	1	1	2	1	2	2	1	2	2	1	2	2	1	1	2	2	2	1	2	1	2	2	2	2	2	1	2
2	29	1	1	1	3	2	4	1	10	#NULL!	1	3	1	1	2	2	2	1	2	2		1	1	1	2	2	2	1	2	2	2	1	2	1	1	2	2	2	1	1	2	2	1	2	2	2	2	1	2
1	27	1	2	1	3	2	2	2	8	#NULL!	1	3	2	2	1	1	2	1	2	2		1	1	1	2	2	2	1	2	2	2	1	2	2	1	2	2	2	2	1	2	2	1	2	2	2	2	1	2
1	34	1	2	1	3	6	22	2	8	#NULL!	8	1	2	2	1	1	2	2	2	1		2	1	1	2	2	2	1	2	2	2	1	2	.	2	1	2	2	2	1	2	1	2	2	2	2	2	2	.
1	26	1	1	1	1	2	13	1	8	#NULL!	8	1	2	2	1	1	2	2	1	2		1	1	1	2	1	2	2	2	2	2	1	1	2	2	2	2	2	2	2	.	.	.	.	.	.	.	1	1
1	27	1	1	1	3	2	11	1	8	#NULL!	1	1	2	2	1	1	1	2	2	1		1	1	2	.	.	.	.	.	.	.	2	.	.	.	.	.	.	.	2	.	.	.	.	.	.	.	2	.
2	26	1	2	1	3	2	15	2	8	#NULL!	1	1	2	2	1	1	1	2	2	1		1	1	1	2	2	1	2	2	2	2	1	2	.	1	2	2	2	2	2	.	.	.	.	.	.	.	1	2
2	28	1	2	1	3	2	20	2	8	#NULL!	1	1	2	2	1	1	1	2	2	2		1	1	2	.	.	.	.	.	.	.	1	2	.	1	2	2	2	2	1	2	2	2	1	2	2	2	1	2
2	29	1	2	1	2	2	23	2	8	#NULL!	2	1	1	1	2	2	2	2	2	1		2	1	2	.	.	.	.	.	.	.	2	.	2	.	.	.	.	.	2	.	.	.	.	.	.	.	2	.
2	34	1	1	1	3	2	6	1	8	#NULL!	1	1	1	1	2	1	.	.	.	.		1	1	2	.	.	.	.	.	.	.	2	.	1	.	.	.	.	.	2	.	.	.	.	.	.	.	2	.
2	32	1	1	1	3	2	7	2	8	#NULL!	2	2	1	1	2	1	2	2	2	1		2	1	1	1	2	2	2	2	2	2	1	1	.	2	2	2	2	2	2	.	.	.	.	.	.	.	1	2
1	35	1	2	1	2	2	6	1	8	#NULL!	1	2	1	1	2	1	1	2	2	2		1	1	1	2	1	1	1	1	2	2	1	2	2	1	1	1	2	2	1	2	1	1	1	1	2	2	1	2
1	27	1	2	1	3	2	8	1	8	#NULL!	1	2	1	1	2	1	1	2	2	2		1	1	1	2	1	1	1	1	2	2	1	2	1	1	1	1	2	2	1	2	1	1	1	1	2	2	1	2
1	40	1	2	1	1	1	7	2	8	#NULL!	1	2	1	1	2	1	1	1	1	1		1	1	1	2	1	1	1	1	2	2	1	2	1	1	1	1	2	2	1	2	1	1	1	1	2	2	1	2
1	32	1	2	1	3	2	9	1	8	#NULL!	1	2	1	1	2	1	1	2	2	2		1	1	1	1	2	1	2	2	2	2	1	1	.	2	2	2	1	2	1	1	2	2	2	1	2	2	1	1
1	35	1	2	1	2	1	6	2	8	#NULL!	1	2	1	1	2	1	.	.	.	.		2	1	2	.	.	.	.	.	.	.	1	1	.	2	2	2	1	2	1	1	2	2	1	2	2	2	1	1
1	36	1	2	1	2	1	10	1	8	#NULL!	4	1	1	1	2	1	1	2	2	2		1	1	1	2	1	1	1	1	2	2	1	2	1	1	1	2	2	2	1	2	1	1	1	2	2	2	2	.
1	26	1	2	1	2	1	7	2	8	#NULL!	3	2	2	2	1	2	1	1	1	1		1	2	1	2	1	1	1	2	2	2	1	2	2	1	1	2	2	2	1	2	1	1	1	2	2	2	1	2
1	28	1	1	1	2	1	8	1	8	#NULL!	5	2	2	2	1	1	1	1	1	1		1	1	1	1	2	1	1	1	2	2	2	.	2	.	.	.	.	.	1	2	1	1	1	2	2	2	1	2
2	24	1	1	1	2	1	3	1	8	#NULL!	5	1	2	2	1	1	1	1	1	1		1	1	1	2	1	1	1	2	2	2	1	2	2	1	1	2	2	2	1	2	1	1	1	2	2	2	1	2
2	26	1	1	1	2	1	5	2	8	#NULL!	4	1	2	2	1	1	1	1	1	2		2	1	1	2	1	1	1	1	2	2	1	2	2	1	1	1	2	2	1	2	1	1	1	1	2	2	1	2
2	24	1	1	1	3	3	1	2	8	#NULL!	4	1	2	2	1	1	1	2	2	2		1	1	1	2	1	1	1	2	2	2	1	2	1	1	1	2	2	2	1	2	1	1	1	2	2	2	1	2
2	24	1	2	1	2	1	4	2	8	#NULL!	3	1	2	2	1	1	1	2	2	2		2	1	1	2	1	1	1	2	2	2	1	2	1	1	1	2	2	2	1	2	1	1	1	2	2	2	1	2
2	22	1	2	1	2	1	2	2	8	#NULL!	3	2	2	2	1	1	1	2	2	2		2	1	1	2	1	1	1	2	2	2	1	2	2	1	1	2	2	2	1	2	1	1	1	2	2	2	1	2
2	30	1	2	1	2	1	5	1	8	#NULL!	2	3	1	1	2	2	1	2	2	2		1	1	1	2	1	2	2	2	2	2	1	2	1	2	2	2	2	2	2	.	.	.	.	.	.	.	1	2
2	30	1	2	1	2	3	3	2	8	#NULL!	2	2	1	1	2	1	1	1	1	1		1	1	1	2	2	2	1	2	2	2	1	2	1	2	1	2	2	2	2	.	.	.	.	.	.	.	1	2
2	23	1	2	1	3	2	1	1	8	#NULL!	2	1	1	1	2	1	1	2	2	2		1	1	1	2	2	1	2	2	2	2	1	2	2	1	2	2	2	2	2	.	.	.	.	.	.	.	2	.
2	31	1	1	1	3	3	4	2	8	#NULL!	2	1	1	1	2	1	2	2	2	1		2	1	1	1	2	2	2	2	2	2	2	.	.	.	.	.	.	.	2	.	.	.	.	.	.	.	2	.
1	26	1	1	1	2	6	2	2	8	#NULL!	2	1	1	1	2	1	1	2	2	2		1	1	1	1	2	2	2	2	2	2	1	1	.	2	2	2	2	2	1	2	1	2	2	2	2	2	1	2
1	34	1	1	1	2	6	6	2	8	#NULL!	2	1	1	1	2	1	1	2	1	1		1	1	1	2	2	1	1	1	2	2	1	2	.	1	1	1	2	2	1	2	2	1	1	1	2	2	1	2
1	27	1	1	1	2	6	7	2	8	#NULL!	2	1	1	2	2	2	2	2	2	1		1	1	1	2	2	2	1	2	2	2	1	2	.	2	1	2	2	2	1	2	2	1	2	2	2	2	1	2
1	34	1	2	1	2	6	6	1	8	#NULL!	2	1	1	2	1	1	2	2	2	1		1	2	1	1	1	2	2	2	2	2	1	1	1	2	2	2	2	2	1	1	1	1	2	2	2	2	1	1
2	26	1	2	1	1	6	8	2	8	#NULL!	2	1	1	2	1	1	.	.	.	.		1	2	2	.	.	.	.	.	.	.	2	.	2	.	.	.	.	.	2	.	.	.	.	.	.	.	2	.
1	30	1	2	1	2	6	7	1	8	#NULL!	2	2	2	1	2	1	1	2	2	1		1	2	1	2	1	1	2	2	2	2	1	2	2	1	2	2	2	2	1	2	1	1	2	2	2	2	1	2
2	35	1	2	1	2	6	9	2	8	#NULL!	1	2	2	1	2	1	1	2	2	2		1	2	1	1	1	1	2	2	2	2	1	1	1	1	2	2	2	2	1	1	1	1	2	2	2	2	1	1
1	26	1	1	1	2	6	6	2	8	#NULL!	1	2	2	2	1	1	.	.	.	.		1	2	2	.	.	.	.	.	.	.	2	.	1	.	.	.	.	.	2	.	.	.	.	.	.	.	2	.
2	27	1	1	1	3	6	10	2	8	#NULL!	1	2	2	2	1	2	1	1	1	1		1	1	1	1	1	2	2	2	2	2	1	1	1	2	2	2	2	2	2	.	.	.	.	.	.	.	1	1
1	32	1	2	1	3	2	7	1	8	#NULL!	4	2	2	2	1	1	1	2	2	2		2	1	1	2	1	1	2	2	2	2	1	1	1	1	2	2	2	2	2	.	.	.	.	.	.	.	1	1
2	28	1	1	1	2	4	8	2	8	#NULL!	1	2	2	2	1	1	1	2	2	2		1	1	1	2	1	2	2	2	2	2	1	2	2	2	2	2	2	2	1	2	1	2	2	2	2	2	1	2
2	30	1	1	1	3	4	3	1	8	#NULL!	1	2	2	2	1	1	.	.	.	.		1	1	2	.	.	.	.	.	.	.	2	.	2	.	.	.	.	.	2	.	.	.	.	.	.	.	2	.
2	23	1	2	1	2	4	5	2	8	#NULL!	1	2	1	2	2	1	1	2	2	2		1	1	2	.	.	.	.	.	.	.	2	.	2	.	.	.	.	.	2	.	.	.	.	.	.	.	2	.
2	22	1	2	1	3	4	1	2	8	#NULL!	5	1	1	1	1	1	1	2	2	1		2	1	1	2	2	1	2	2	2	2	1	2	2	1	2	1	2	2	1	2	2	1	1	1	2	2	1	2
2	27	1	2	1	2	4	4	2	8	#NULL!	1	1	1	1	1	1	1	2	2	2		1	1	1	2	2	2	1	2	2	2	1	2	2	2	1	2	2	2	1	2	2	2	1	2	2	2	1	2
2	28	1	2	1	3	4	2	1	8	#NULL!	1	1	1	1	1	2	2	2	2	1		2	1	1	2	1	1	1	2	2	2	1	1	2	1	1	2	2	2	1	1	1	1	1	2	2	2	1	1
2	30	1	1	1	2	4	5	2	8	#NULL!	1	1	1	1	1	1	1	2	2	2		1	1	1	2	2	2	2	2	2	1	1	2	2	2	2	2	2	1	2	.	.	.	.	.	.	.	2	.
1	27	1	2	1	2	2	10	2	8	#NULL!	2	1	1	1	1	1	1	2	2	2		2	1	1	1	2	2	2	2	2	2	1	1	.	2	2	2	2	2	1	2	1	2	2	2	2	2	2	.
1	28	1	1	1	3	2	10	1	8	#NULL!	2	1	1	2	2	1	2	2	1	2		1	1	1	1	1	2	2	2	2	2	1	1	.	1	2	2	2	2	2	.	.	.	.	.	.	.	1	2
1	24	1	2	1	2	2	4	2	8	#NULL!	2	1	1	2	2	1	.	.	.	.		2	1	2	.	.	.	.	.	.	.	1	1	1	2	2	2	2	2	1	1	2	2	2	2	2	2	1	1
1	35	1	2	1	2	2	8	1	8	#NULL!	2	2	1	1	2	1	.	.	.	.		2	1	2	.	.	.	.	.	.	.	2	.	2	.	.	.	.	.	2	.	.	.	.	.	.	.	2	.
1	35	1	2	1	3	7	6	2	8	#NULL!	2	3	2	2	2	1	2	1	2	2		1	2	1	2	1	2	1	2	2	2	1	2	2	2	1	2	2	2	2	.	.	.	.	.	.	.	1	2
1	32	1	1	1	3	7	7	1	8	#NULL!	2	2	2	1	1	2	.	.	.	.		2	2	2	.	.	.	.	.	.	.	2	.	2	.	.	.	.	.	1	2	2	2	1	2	2	2	1	2
1	29	1	1	1	2	7	6	1	8	#NULL!	2	2	2	1	1	1	2	2	2	1		2	1	1	2	2	2	1	2	2	2	2	.	2	.	.	.	.	.	2	.	.	.	.	.	.	.	2	.
2	38	1	1	1	3	2	8	2	8	#NULL!	2	3	2	1	1	1	2	1	2	2		1	1	2	.	.	.	.	.	.	.	2	.	2	.	.	.	.	.	1	2	2	2	1	1	2	2	1	2
1	33	1	1	1	2	9	7	2	8	#NULL!	2	1	2	1	1	1	1	2	2	1		1	1	1	2	2	2	1	2	2	2	1	2	.	2	1	2	2	2	1	2	2	2	1	2	2	2	1	2
2	28	1	2	1	3	9	9	1	8	#NULL!	2	1	2	1	1	1	1	2	2	2		1	1	1	2	1	1	1	2	2	2	1	2	2	1	1	2	2	2	1	2	1	2	2	2	2	2	1	2
1	30	1	2	1	2	9	6	2	8	#NULL!	6	1	1	1	2	1	.	.	.	.		2	1	2	.	.	.	.	.	.	.	2	.	2	.	.	.	.	.	2	.	.	.	.	.	.	.	2	.
1	28	2	2	1	2	2	10	1	8	#NULL!	1	1	1	1	2	1	1	2	2	2		2	1	1	2	2	2	1	2	2	2	1	2	2	2	1	2	2	2	1	2	2	2	1	2	2	2	2	.
1	35	2	1	1	3	9	7	2	8	#NULL!	1	1	1	2	2	1	1	1	2	2		1	1	1	2	1	2	1	2	2	2	1	2	2	2	1	2	2	2	1	1	2	1	2	2	2	2	1	2
2	35	2	2	1	3	2	8	2	8	#NULL!	4	1	1	2	2	2	.	.	.	.		1	1	1	2	2	1	2	2	2	2	1	1	2	2	2	2	2	2	1	2	2	1	2	2	1	2	1	1
2	28	1	1	1	2	1	11	1	8	#NULL!	1	1	1	2	2	1	1	2	1	1		2	1	2	.	.	.	.	.	.	.	2	.	2	.	.	.	.	.	1	1	2	2	2	2	2	2	2	.
2	30	1	2	1	3	8	5	2	8	#NULL!	1	1	1	2	2	1	1	1	1	1		2	1	2	.	.	.	.	.	.	.	2	.	.	.	.	.	.	.	2	.	.	.	.	.	.	.	1	2
1	28	1	1	1	3	9	1	1	8	#NULL!	1	1	1	2	2	1	1	2	1	1		2	1	1	2	1	1	2	2	2	2	1	2	2	1	2	2	2	2	2	.	.	.	.	.	.	.	1	2
1	24	1	1	1	3	2	4	2	8	#NULL!	5	1	1	2	2	1	1	2	2	2		1	1	1	2	2	2	1	2	2	2	1	2	2	2	1	2	2	2	1	2	2	2	1	2	2	2	1	1
1	35	1	2	1	2	2	7	1	8	#NULL!	1	1	1	1	2	1	1	2	2	2		1	1	1	2	2	2	1	2	2	2	1	2	.	2	1	2	2	2	1	2	2	2	1	2	2	2	1	2
1	29	1	2	1	2	2	5	1	8	#NULL!	1	1	2	2	1	1	1	2	2	2		1	2	1	1	2	2	2	2	2	2	1	1	.	2	2	2	2	2	1	1	2	2	2	2	2	2	1	2
2	24	1	2	1	2	2	3	2	8	#NULL!	1	1	2	1	1	1	1	2	2	2		2	2	1	1	2	2	2	2	2	2	1	1	2	2	2	2	2	2	1	1	2	2	2	2	2	2	1	2
2	26	1	2	1	2	2	1	1	8	#NULL!	1	1	2	1	1	1	1	2	2	2		2	1	2	.	.	.	.	.	.	.	1	1	1	2	2	2	2	2	2	.	.	.	.	.	.	.	2	.
2	24	1	1	1	3	6	4	2	8	#NULL!	2	2	2	1	1	2	2	2	1	2		1	1	1	2	1	2	2	2	2	2	1	2	1	2	2	2	2	2	2	.	.	.	.	.	.	.	2	.
2	24	1	1	1	3	6	2	1	8	#NULL!	2	2	2	2	1	1	2	2	2	1		1	1	1	2	2	1	2	2	2	2	1	1	1	2	2	2	2	2	1	2	1	2	2	2	2	2	1	2
2	35	1	1	1	1	6	11	2	8	#NULL!	2	2	1	2	2	1	1	1	1	1		2	1	1	1	1	1	1	1	1	2	1	1	2	1	1	1	1	2	1	1	1	1	1	1	1	2	1	1
1	31	1	1	1	3	6	15	1	8	#NULL!	2	2	1	2	2	1	1	1	1	1		1	1	1	1	1	1	1	1	1	2	1	1	2	1	1	1	1	2	2	.	.	.	.	.	.	.	2	.
1	24	1	1	1	3	6	13	2	8	#NULL!	2	1	1	2	2	1	1	2	2	2		1	1	1	1	2	2	2	2	2	2	1	1	1	2	2	2	2	2	2	.	.	.	.	.	.	.	1	1
2	28	1	2	1	3	2	12	1	8	#NULL!	2	1	1	1	2	1	2	2	2	1		2	1	1	2	2	1	2	2	2	2	2	.	1	.	.	.	.	.	1	2	1	2	2	2	2	2	1	2
1	31	1	2	1	2	6	16	1	8	#NULL!	2	2	1	1	2	2	1	2	2	2		2	1	2	.	.	.	.	.	.	.	2	.	.	.	.	.	.	.	2	.	.	.	.	.	.	.	2	.
2	30	1	2	1	2	6	14	2	8	#NULL!	2	2	1	1	2	1	2	2	2	1		1	1	1	2	2	2	2	2	2	2	2	.	1	.	.	.	.	.	2	.	.	.	.	.	.	.	2	.
1	34	1	2	1	2	4	11	1	8	#NULL!	2	1	1	1	2	1	2	1	2	1		1	1	1	1	1	2	2	2	2	2	2	.	1	.	.	.	.	.	1	1	2	2	2	2	2	2	2	.
1	40	1	2	1	2	6	15	2	8	#NULL!	2	1	1	1	2	1	2	2	2	1		2	1	1	2	1	2	2	2	2	2	1	2	1	2	2	2	2	2	2	.	.	.	.	.	.	.	2	.
1	26	1	1	1	3	4	12	2	8	#NULL!	1	1	1	2	2	1	1	1	2	2		1	1	2	.	.	.	.	.	.	.	1	2	1	1	2	2	2	2	1	2	2	2	1	2	2	2	1	2
1	39	1	1	1	2	4	6	2	8	#NULL!	1	2	2	2	1	1	.	.	.	.		2	1	1	2	2	1	2	2	2	2	1	1	1	2	2	2	2	2	1	2	2	1	2	2	2	2	1	1
1	40	1	1	1	3	4	7	2	8	#NULL!	1	1	2	2	1	2	1	2	2	2		1	2	1	2	1	1	2	2	2	2	1	2	1	1	2	2	2	2	2	.	.	.	.	.	.	.	2	.
1	27	1	1	1	1	4	6	1	8	#NULL!	4	1	2	2	1	1	1	2	2	2		2	1	1	1	1	1	2	2	2	2	1	2	2	1	2	2	2	2	2	.	.	.	.	.	.	.	2	.
1	26	1	1	1	3	4	8	2	8	#NULL!	1	1	2	2	1	1	1	2	2	2		1	1	1	1	1	2	2	2	2	2	1	1	2	2	2	2	2	2	2	.	.	.	.	.	.	.	1	1
1	30	1	2	1	1	4	7	2	8	#NULL!	1	1	2	2	1	1	1	2	2	2		2	1	1	1	1	1	2	2	2	2	1	1	.	2	2	2	2	2	1	2	1	2	2	2	2	2	1	1
1	33	1	2	1	3	4	9	1	8	#NULL!	1	1	2	2	2	1	2	2	2	1		2	1	1	1	2	2	2	2	2	2	1	1	2	2	2	2	2	2	1	2	2	2	1	2	2	2	1	2
2	34	1	2	1	3	2	6	1	8	#NULL!	1	1	2	1	1	1	2	2	2	1		1	1	1	1	2	2	2	2	2	2	1	1	2	2	2	2	2	2	1	2	2	2	1	2	2	2	1	2
2	30	1	1	1	2	2	10	1	8	#NULL!	5	1	1	1	2	1	1	2	2	2		2	1	1	1	2	2	2	2	2	2	1	1	2	2	2	2	2	2	1	1	2	2	2	2	2	2	1	1
2	31	1	2	1	2	2	7	2	8	#NULL!	1	2	1	1	2	1	1	2	2	2		2	1	1	1	2	2	2	2	2	2	1	1	1	2	2	2	2	2	1	1	2	2	2	2	2	2	1	1
1	23	1	1	1	2	2	8	2	8	#NULL!	1	2	1	2	2	2	2	2	2	1		2	1	1	2	2	2	1	2	2	2	1	2	.	2	1	2	2	2	1	2	2	1	2	2	2	2	1	2
1	23	1	1	1	3	2	3	2	8	#NULL!	2	2	1	2	2	1	2	2	2	1		1	1	1	2	2	2	1	2	2	2	1	2	1	1	2	2	2	2	1	2	2	1	2	2	2	2	2	.
1	26	1	1	1	3	7	5	1	8	#NULL!	2	2	1	2	2	1	1	2	2	2		2	1	1	2	2	2	2	2	2	1	1	2	1	2	2	2	2	1	2	.	.	.	.	.	.	.	2	.
2	23	1	1	1	3	7	1	1	8	#NULL!	2	3	1	2	2	1	1	2	2	2		2	1	2	.	.	.	.	.	.	.	2	.	2	.	.	.	.	.	2	.	.	.	.	.	.	.	2	.
2	33	1	1	1	3	2	4	2	8	#NULL!	2	2	1	1	2	1	2	2	2	1		1	1	1	2	1	2	2	2	2	2	2	.	.	.	.	.	.	.	2	.	.	.	.	.	.	.	2	.
2	24	1	2	1	2	7	2	2	8	#NULL!	2	2	1	1	2	1	2	2	2	1		2	1	1	2	1	2	2	2	2	2	1	2	.	2	2	2	2	2	2	.	.	.	.	.	.	.	2	.
1	23	1	2	1	2	9	5	1	8	#NULL!	2	2	1	1	2	1	1	2	2	2		1	2	1	2	2	2	2	1	2	2	1	2	1	2	2	1	2	2	2	.	.	.	.	.	.	.	1	2
1	28	1	2	1	2	9	3	2	8	#NULL!	2	3	2	2	1	1	.	.	.	.		2	2	1	1	2	2	2	2	2	2	1	1	2	2	2	2	2	2	2	.	.	.	.	.	.	.	2	.
2	28	1	2	1	2	1	1	1	8	#NULL!	2	2	2	2	1	1	1	2	1	1		1	1	1	2	2	1	1	2	2	2	1	2	2	1	1	2	2	2	1	2	2	1	1	2	2	2	1	2
2	27	1	2	1	2	2	4	2	8	#NULL!	2	2	2	1	1	1	1	2	2	2		2	1	2	.	.	.	.	.	.	.	1	2	2	1	2	2	2	2	1	2	2	1	1	2	2	2	1	2
1	33	1	1	1	2	2	2	1	8	#NULL!	2	1	2	1	1	1	1	2	2	2		1	1	1	2	2	1	2	2	2	2	1	2	1	1	2	2	2	2	2	.	.	.	.	.	.	.	1	2
1	37	1	1	1	2	9	6	1	8	#NULL!	5	1	2	1	2	2	1	2	2	2		2	1	2	.	.	.	.	.	.	.	2	.	1	.	.	.	.	.	2	.	.	.	.	.	.	.	2	.
1	26	1	1	1	2	2	9	2	8	#NULL!	6	2	2	2	1	1	2	2	1	2		2	1	1	2	1	2	2	2	2	2	1	1	2	2	2	2	2	2	1	2	2	1	1	2	2	2	1	1
1	26	1	1	1	4	9	10	2	8	#NULL!	5	2	2	2	1	1	2	2	2	1		1	1	1	2	1	2	2	1	2	2	1	2	2	1	1	2	2	2	1	2	1	2	2	2	2	2	1	2
2	31	1	2	1	3	2	3	1	8	#NULL!	4	1	2	2	1	1	2	1	2	2		2	1	1	2	2	2	1	2	2	2	1	2	.	1	2	2	2	1	1	2	2	1	2	2	2	2	1	2
2	26	1	2	1	3	2	5	2	10	#NULL!	4	1	1	2	2	1	2	1	2	2		1	1	1	2	2	2	1	2	2	2	1	2	2	1	2	2	2	2	1	2	2	1	2	2	2	2	1	2
2	23	1	2	1	3	2	1	1	10	#NULL!	5	1	1	1	2	1	2	2	2	1		1	1	1	2	2	2	1	2	2	2	1	2	2	2	1	2	2	2	1	2	1	2	2	2	2	2	2	.
1	26	1	2	1	3	2	4	2	8	#NULL!	6	2	1	1	2	2	2	2	1	2		1	1	1	2	1	2	2	2	2	2	1	1	2	2	2	2	2	2	2	.	.	.	.	.	.	.	1	1
1	28	1	2	1	2	2	2	1	8	#NULL!	3	3	1	1	2	1	1	2	2	1		2	1	2	.	.	.	.	.	.	.	2	.	2	.	.	.	.	.	2	.	.	.	.	.	.	.	2	.
1	28	1	1	1	2	2	5	2	8	#NULL!	2	2	1	1	2	1	1	2	2	1		2	1	1	2	2	1	2	2	2	2	1	2	2	1	2	2	2	2	2	.	.	.	.	.	.	.	1	2
1	29	1	2	1	2	2	3	1	8	#NULL!	5	3	1	1	2	1	1	2	2	2		2	1	2	.	.	.	.	.	.	.	1	2	2	1	2	2	2	2	1	2	2	2	1	2	2	2	1	2
2	24	1	1	1	3	2	1	2	8	#NULL!	6	2	1	1	2	2	2	2	2	1		1	2	2	.	.	.	.	.	.	.	2	.	2	.	.	.	.	.	2	.	.	.	.	.	.	.	2	.
1	28	1	2	1	3	2	4	1	8	#NULL!	1	2	1	1	2	1	.	.	.	.		1	2	2	.	.	.	.	.	.	.	2	.	2	.	.	.	.	.	2	.	.	.	.	.	.	.	2	.
1	32	1	1	1	3	2	2	2	8	#NULL!	1	2	1	2	2	1	2	2	2	1		1	1	1	1	2	2	2	2	2	2	1	1	.	2	2	2	2	2	2	.	.	.	.	.	.	.	1	2
2	40	1	2	1	2	2	10	1	8	#NULL!	5	1	2	2	1	1	1	2	2	2		2	1	1	2	1	1	1	1	2	2	1	2	1	1	1	1	2	2	1	2	1	1	1	1	2	2	1	2
2	26	1	2	1	2	2	6	2	8	#NULL!	1	1	2	2	1	1	1	2	2	2		2	1	1	2	1	1	1	1	2	2	1	2	2	1	1	1	2	2	1	2	1	1	1	1	2	2	1	2
1	34	1	2	1	2	2	7	2	8	#NULL!	1	1	2	1	1	1	1	1	1	1		1	1	1	2	1	1	1	1	2	2	1	2	2	1	1	1	2	2	1	2	1	1	1	1	2	2	1	2
1	32	1	2	1	2	2	6	1	8	#NULL!	1	2	2	1	1	1	1	2	2	2		1	1	1	1	2	1	2	2	2	2	1	1	1	2	2	2	1	2	1	1	2	2	2	1	2	2	1	1
2	41	1	1	1	3	2	8	2	8	#NULL!	5	2	2	1	1	2	.	.	.	.		2	1	2	.	.	.	.	.	.	.	1	1	.	2	2	2	1	2	1	1	2	2	1	2	2	2	1	1
2	31	1	2	1	2	2	7	1	8	#NULL!	1	1	2	1	1	1	1	2	2	2		2	1	1	2	1	1	1	1	2	2	1	2	2	1	1	2	2	2	1	2	1	1	1	2	2	2	2	.
1	32	1	2	1	2	2	9	2	8	#NULL!	1	1	2	2	1	1	1	1	1	1		2	1	1	2	1	1	1	2	2	2	1	2	1	1	1	2	2	2	1	2	1	1	1	2	2	2	1	2
1	26	1	2	1	2	9	6	2	8	#NULL!	1	3	1	2	2	1	1	1	1	1		1	1	1	1	2	1	1	1	2	2	2	.	2	.	.	.	.	.	1	2	1	1	1	2	2	2	1	2
2	26	1	1	1	2	9	10	2	8	#NULL!	1	1	1	2	2	1	1	1	1	1		2	1	1	2	1	1	1	2	2	2	1	2	.	1	1	2	2	2	1	2	1	1	1	2	2	2	1	2
2	27	1	1	1	2	2	7	2	8	#NULL!	2	1	1	2	2	1	1	1	1	2		1	1	1	2	1	1	1	1	2	2	1	2	.	1	1	1	2	2	1	2	1	1	1	1	2	2	1	2
2	27	1	1	1	3	2	8	1	8	#NULL!	2	2	1	2	2	2	1	2	2	2		2	1	1	2	1	1	1	2	2	2	1	2	1	1	1	2	2	2	1	2	1	1	1	2	2	2	1	2
2	28	1	1	1	2	2	3	2	8	#NULL!	2	2	1	1	2	1	1	2	2	2		1	1	1	2	1	1	1	2	2	2	1	2	2	1	1	2	2	2	1	2	1	1	1	2	2	2	1	2
2	29	1	1	1	2	9	5	1	8	#NULL!	2	1	1	1	2	1	1	2	2	2		2	1	1	2	1	1	1	2	2	2	1	2	2	1	1	2	2	2	1	2	1	1	1	2	2	2	1	2
2	24	1	1	1	4	9	1	2	8	#NULL!	2	1	1	1	2	1	1	2	2	2		1	1	1	2	1	2	2	2	2	2	1	2	2	2	2	2	2	2	2	.	.	.	.	.	.	.	1	2
2	26	1	2	1	2	2	4	2	8	#NULL!	2	2	1	1	2	1	1	1	1	1		2	1	1	2	2	2	1	2	2	2	1	2	1	2	1	2	2	2	2	.	.	.	.	.	.	.	1	2
1	26	1	2	1	2	9	2	1	8	#NULL!	2	2	1	1	2	1	1	2	2	2		1	1	1	2	2	1	2	2	2	2	1	2	1	1	2	2	2	2	2	.	.	.	.	.	.	.	2	.
1	24	1	2	1	2	2	5	2	8	#NULL!	2	1	2	1	1	1	2	2	2	1		2	2	1	1	2	2	2	2	2	2	2	.	2	.	.	.	.	.	2	.	.	.	.	.	.	.	2	.
1	32	1	2	1	2	2	3	2	8	#NULL!	2	1	2	2	1	2	1	2	2	2		2	1	1	1	2	2	2	2	2	2	1	1	2	2	2	2	2	2	1	2	1	2	2	2	2	2	1	2
1	32	1	2	1	2	2	1	2	8	#NULL!	2	1	2	2	1	1	1	2	1	1		1	2	1	2	2	1	1	1	2	2	1	2	.	1	1	1	2	2	1	2	2	1	1	1	2	2	1	2
2	34	1	1	1	2	2	4	1	8	#NULL!	4	1	2	1	1	1	2	2	2	1		2	2	1	2	2	2	1	2	2	2	1	2	2	2	1	2	2	2	1	2	2	1	2	2	2	2	1	2
2	23	1	2	1	2	2	2	2	8	#NULL!	5	3	2	1	1	1	2	2	2	1		1	1	1	1	1	2	2	2	2	2	1	1	2	2	2	2	2	2	1	1	1	1	2	2	2	2	1	1
2	26	1	1	1	2	2	20	1	8	#NULL!	1	1	2	1	1	1	.	.	.	.		1	1	2	.	.	.	.	.	.	.	2	.	2	.	.	.	.	.	2	.	.	.	.	.	.	.	2	.
1	27	1	2	1	2	2	11	2	8	#NULL!	4	1	2	1	1	1	1	2	2	1		2	1	1	2	1	1	2	2	2	2	1	2	2	1	2	2	2	2	1	2	1	1	2	2	2	2	1	2
1	28	1	1	1	2	2	23	2	8	#NULL!	1	2	1	1	2	1	1	2	2	2		2	1	1	1	1	1	2	2	2	2	1	1	2	1	2	2	2	2	1	1	1	1	2	2	2	2	1	1
1	28	1	2	1	2	2	13	2	8	#NULL!	1	1	1	2	2	1	.	.	.	.		2	1	2	.	.	.	.	.	.	.	2	.	2	.	.	.	.	.	2	.	.	.	.	.	.	.	2	.
2	42	1	1	1	2	2	12	2	8	#NULL!	1	2	1	2	2	1	1	1	1	1		1	1	1	1	1	2	2	2	2	2	1	1	2	2	2	2	2	2	2	.	.	.	.	.	.	.	1	1
2	27	1	2	1	2	1	15	1	8	#NULL!	1	1	1	1	2	1	1	2	2	2		1	1	1	2	1	1	2	2	2	2	1	1	2	1	2	2	2	2	2	.	.	.	.	.	.	.	1	1
2	26	1	2	1	2	2	12	2	8	#NULL!	3	1	1	2	2	1	1	2	2	2		1	1	1	2	1	2	2	2	2	2	1	2	.	2	2	2	2	2	1	2	1	2	2	2	2	2	1	2
2	38	1	2	1	2	2	11	2	8	#NULL!	1	3	1	2	2	1	.	.	.	.		1	1	2	.	.	.	.	.	.	.	2	.	1	.	.	.	.	.	2	.	.	.	.	.	.	.	2	.
1	29	1	2	1	3	2	21	1	8	#NULL!	1	3	1	1	2	1	1	2	2	2		2	1	2	.	.	.	.	.	.	.	2	.	2	.	.	.	.	.	2	.	.	.	.	.	.	.	2	.
1	26	1	2	1	2	2	20	2	8	#NULL!	1	2	1	1	2	2	1	2	2	1		1	1	1	2	2	1	2	2	2	2	1	2	2	1	2	1	2	2	1	2	2	1	1	1	2	2	1	2
1	29	1	2	1	3	2	3	1	8	#NULL!	1	2	1	2	2	1	1	2	2	2		2	1	1	2	2	2	1	2	2	2	1	2	1	2	1	2	2	2	1	2	2	2	1	2	2	2	1	2
2	29	1	1	1	3	2	5	1	8	#NULL!	2	2	2	2	1	1	2	2	2	1		2	1	1	2	1	1	1	2	2	2	1	1	.	1	1	2	2	2	1	1	1	1	1	2	2	2	1	1
2	26	1	1	1	2	2	1	2	8	#NULL!	2	2	2	1	1	1	1	2	2	2		1	1	1	2	2	2	2	2	2	1	1	2	2	2	2	2	2	1	2	.	.	.	.	.	.	.	2	.
2	26	1	1	1	3	2	4	2	8	#NULL!	2	2	2	1	1	1	1	2	2	2		2	1	1	1	2	2	2	2	2	2	1	1	1	2	2	2	2	2	1	2	1	2	2	2	2	2	2	.
2	25	1	1	1	2	2	2	2	8	#NULL!	2	2	2	2	1	1	2	2	1	2		1	1	1	1	1	2	2	2	2	2	1	1	1	1	2	2	2	2	2	.	.	.	.	.	.	.	1	2
2	24	1	2	1	3	2	5	2	10	#NULL!	2	2	2	1	1	1	.	.	.	.		2	1	2	.	.	.	.	.	.	.	1	1	1	2	2	2	2	2	1	1	2	2	2	2	2	2	1	1
2	31	1	2	1	2	2	3	1	12	#NULL!	2	2	2	1	1	2	.	.	.	.		1	1	2	.	.	.	.	.	.	.	2	.	1	.	.	.	.	.	2	.	.	.	.	.	.	.	2	.
2	32	1	2	1	2	2	1	2	12	#NULL!	2	2	2	2	1	1	2	1	2	2		2	1	1	2	1	2	1	2	2	2	1	2	.	2	1	2	2	2	2	.	.	.	.	.	.	.	1	2
2	34	1	1	1	2	4	4	1	10	#NULL!	2	2	1	1	2	1	.	.	.	.		1	1	2	.	.	.	.	.	.	.	2	.	.	.	.	.	.	.	1	2	2	2	1	2	2	2	1	2
2	35	1	1	1	2	4	2	1	10	#NULL!	2	2	1	1	2	1	2	2	2	1		2	1	1	2	2	2	1	2	2	2	2	.	2	.	.	.	.	.	2	.	.	.	.	.	.	.	2	.
2	29	1	1	1	2	Msc	20	1	8	#NULL!	2	2	1	1	2	1	2	1	2	2		2	1	2	.	.	.	.	.	.	.	2	.	2	.	.	.	.	.	1	2	2	2	1	1	2	2	1	2
2	24	1	1	1	2	Msc	18	2	8	#NULL!	1	3	1	1	2	1	1	2	2	1		1	1	1	2	2	2	1	2	2	2	1	2	2	2	1	2	2	2	1	2	2	2	1	2	2	2	1	2
1	34	1	1	1	2	2	14	1	8	#NULL!	4	2	1	1	2	1	1	2	2	2		1	1	1	2	1	1	1	2	2	2	1	2	2	1	1	2	2	2	1	2	1	2	2	2	2	2	1	2
1	23	1	1	1	2	2	16	2	8	#NULL!	1	3	1	1	2	2	.	.	.	.		2	1	2	.	.	.	.	.	.	.	2	.	2	.	.	.	.	.	2	.	.	.	.	.	.	.	2	.
1	26	1	1	1	2	2	19	1	8	#NULL!	1	3	1	1	2	1	1	2	2	2		1	1	1	2	2	2	1	2	2	2	1	2	1	2	1	2	2	2	1	2	2	2	1	2	2	2	2	.
2	27	1	1	1	2	2	20	1	8	#NULL!	1	2	1	1	2	1	1	1	2	2		2	1	1	2	1	2	1	2	2	2	1	2	2	2	1	2	2	2	1	1	2	1	2	2	2	2	1	2
2	27	1	2	1	2	2	11	2	8	#NULL!	2	2	1	1	2	1	.	.	.	.		2	1	1	2	2	1	2	2	2	2	1	1	.	2	2	2	2	2	1	2	2	1	2	2	1	2	1	1
2	29	1	2	1	2	7	20	1	8	#NULL!	1	2	2	1	1	1	1	2	1	1		2	1	2	.	.	.	.	.	.	.	2	.	2	.	.	.	.	.	1	1	2	2	2	2	2	2	2	.
2	28	1	2	1	2	2	2	2	8	#NULL!	1	3	2	2	1	1	1	1	1	1		1	1	2	.	.	.	.	.	.	.	2	.	.	.	.	.	.	.	2	.	.	.	.	.	.	.	1	2
2	29	1	2	1	2	2	4	1	8	#NULL!	1	3	2	2	1	1	1	2	1	1		1	1	1	2	1	1	2	2	2	2	1	2	.	1	2	2	2	2	2	.	.	.	.	.	.	.	1	2
2	27	1	2	1	2	4	5	2	8	#NULL!	1	3	2	2	1	1	1	2	2	2		2	1	1	2	2	2	1	2	2	2	1	2	.	2	1	2	2	2	1	2	2	2	1	2	2	2	1	1
1	28	1	2	1	2	2	3	1	8	#NULL!	1	2	2	1	1	1	1	2	2	2		2	1	1	2	2	2	1	2	2	2	1	2	2	2	1	2	2	2	1	2	2	2	1	2	2	2	1	2
1	31	1	2	1	2	2	22	1	8	#NULL!	2	2	1	1	2	1	1	2	2	2		2	1	1	1	2	2	2	2	2	2	1	1	1	2	2	2	2	2	1	1	2	2	2	2	2	2	1	2
2	40	1	2	1	2	2	13	2	8	#NULL!	2	2	2	1	1	1	1	2	2	2		2	2	1	1	2	2	2	2	2	2	1	1	.	2	2	2	2	2	1	1	2	2	2	2	2	2	1	2
1	33	1	2	1	2	2	14	1	8	#NULL!	2	2	2	1	1	1	1	2	2	2		1	2	2	.	.	.	.	.	.	.	1	1	2	2	2	2	2	2	2	.	.	.	.	.	.	.	2	.
2	40	2	2	1	2	2	13	2	8	#NULL!	2	2	2	2	1	2	2	2	1	2		1	1	1	2	1	2	2	2	2	2	1	2	1	2	2	2	2	2	2	.	.	.	.	.	.	.	2	.
1	42	2	2	1	1	2	16	1	8	#NULL!	2	2	1	2	2	1	2	2	2	1		1	1	1	2	2	1	2	2	2	2	1	1	1	2	2	2	2	2	1	2	1	2	2	2	2	2	1	2
2	26	1	2	1	2	2	6	2	8	#NULL!	2	2	1	2	2	1	1	1	1	1		2	1	1	1	1	1	1	1	1	2	1	1	.	1	1	1	1	2	1	1	1	1	1	1	1	2	1	1
1	27	1	1	1	2	2	7	1	8	#NULL!	3	2	1	2	2	1	1	1	1	1		1	1	1	1	1	1	1	1	1	2	1	1	.	1	1	1	1	2	2	.	.	.	.	.	.	.	2	.
2	27	1	1	1	2	2	6	1	8	#NULL!	1	3	1	2	2	1	1	2	2	2		1	1	1	1	2	2	2	2	2	2	1	1	1	2	2	2	2	2	2	.	.	.	.	.	.	.	1	1
1	28	1	1	1	2	2	8	2	8	#NULL!	1	3	1	1	2	1	2	2	2	1		2	1	1	2	2	1	2	2	2	2	2	.	2	.	.	.	.	.	1	2	1	2	2	2	2	2	1	2
2	29	1	1	1	2	2	7	2	8	#NULL!	1	3	1	1	2	1	1	2	2	2		2	1	2	.	.	.	.	.	.	.	2	.	2	.	.	.	.	.	2	.	.	.	.	.	.	.	2	.
1	29	1	1	1	2	2	9	1	8	#NULL!	4	2	1	1	2	1	2	2	2	1		1	1	1	2	2	2	2	2	2	2	2	.	2	.	.	.	.	.	2	.	.	.	.	.	.	.	2	.
2	30	1	1	1	2	2	6	2	8	#NULL!	1	3	1	2	2	1	2	1	2	1		2	1	1	1	1	2	2	2	2	2	2	.	2	.	.	.	.	.	1	1	2	2	2	2	2	2	2	.
2	30	1	2	1	2	2	10	1	8	#NULL!	1	3	1	1	2	1	2	2	2	1		1	1	1	2	1	2	2	2	2	2	1	2	1	2	2	2	2	2	2	.	.	.	.	.	.	.	2	.
2	31	1	2	1	2	2	7	1	8	#NULL!	2	2	2	1	1	1	1	1	2	2		1	1	2	.	.	.	.	.	.	.	1	2	1	1	2	2	2	2	1	2	2	2	1	2	2	2	1	2
2	34	1	2	1	2	2	8	1	8	#NULL!	1	2	2	1	1	1	.	.	.	.		2	1	1	2	2	1	2	2	2	2	1	1	2	2	2	2	2	2	1	2	2	1	2	2	2	2	1	1
2	35	1	2	1	2	2	3	2	8	#NULL!	1	3	2	2	1	1	1	2	2	2		1	1	1	2	1	1	2	2	2	2	1	2	1	1	2	2	2	2	2	.	.	.	.	.	.	.	2	.
2	35	1	2	1	2	2	5	1	8	#NULL!	1	3	2	2	1	1	1	2	2	2		2	1	1	1	1	1	2	2	2	2	1	2	1	1	2	2	2	2	2	.	.	.	.	.	.	.	2	.
2	34	1	2	1	2	2	1	2	8	#NULL!	2	2	2	1	1	1	1	2	2	2		2	1	1	1	1	2	2	2	2	2	1	1	2	2	2	2	2	2	2	.	.	.	.	.	.	.	1	1
2	26	1	2	1	2	2	4	1	8	#NULL!	2	2	2	1	1	1	1	2	2	2		1	1	1	1	1	1	2	2	2	2	1	1	.	2	2	2	2	2	1	2	1	2	2	2	2	2	1	1
2	27	1	2	1	2	2	2	2	8	#NULL!	2	2	2	2	1	1	2	2	2	1		2	1	1	1	2	2	2	2	2	2	1	1	.	2	2	2	2	2	1	2	2	2	1	2	2	2	1	2
2	26	1	2	1	2	2	5	2	8	#NULL!	2	2	2	2	1	1	2	2	2	1		2	1	1	1	2	2	2	2	2	2	1	1	.	2	2	2	2	2	1	2	2	2	1	2	2	2	1	2
2	28	1	2	1	2	2	3	1	8	#NULL!	2	2	2	2	1	2	1	2	2	2		2	1	1	1	2	2	2	2	2	2	1	1	.	2	2	2	2	2	1	1	2	2	2	2	2	2	1	1
2	29	1	1	1	2	9	1	2	8	#NULL!	2	3	1	2	2	1	1	2	2	2		2	1	1	1	2	2	2	2	2	2	1	1	1	2	2	2	2	2	1	1	2	2	2	2	2	2	1	1
2	34	1	1	1	2	2	4	1	8	#NULL!	2	3	1	2	1	1	2	2	2	1		1	1	1	2	2	2	1	2	2	2	1	2	2	2	1	2	2	2	1	2	2	1	2	2	2	2	1	2
2	27	1	1	1	2	2	2	1	8	#NULL!	2	3	1	2	1	1	2	2	2	1		1	2	1	2	2	2	1	2	2	2	1	2	2	1	2	2	2	2	1	2	2	1	2	2	2	2	2	.
2	35	1	1	1	2	9	10	2	8	#NULL!	2	3	1	2	1	1	1	2	2	2		2	1	1	2	2	2	2	2	2	1	1	2	1	2	2	2	2	1	2	.	.	.	.	.	.	.	2	.
2	27	1	1	1	2	6	7	1	8	#NULL!	5	2	1	1	1	1	1	2	2	2		2	1	2	.	.	.	.	.	.	.	2	.	1	.	.	.	.	.	2	.	.	.	.	.	.	.	2	.
2	42	1	2	1	2	1	8	2	8	#NULL!	4	2	1	2	1	1	2	2	2	1		2	1	1	2	1	2	2	2	2	2	2	.	1	.	.	.	.	.	2	.	.	.	.	.	.	.	2	.
2	32	1	2	1	2	1	3	1	8	#NULL!	3	2	1	1	1	1	2	2	2	1		1	1	1	2	1	2	2	2	2	2	1	2	1	2	2	2	2	2	2	.	.	.	.	.	.	.	2	.
1	35	1	2	1	2	1	5	2	8	#NULL!	3	3	1	2	1	1	1	2	2	2		2	1	1	2	2	2	2	1	2	2	1	2	2	2	2	1	2	2	2	.	.	.	.	.	.	.	1	2
1	24	1	2	1	2	1	1	1	8	#NULL!	1	3	1	2	1	1	.	.	.	.		1	1	1	1	2	2	2	2	2	2	1	1	2	2	2	2	2	2	2	.	.	.	.	.	.	.	2	.
2	26	1	2	1	2	1	4	1	8	#NULL!	1	3	2	2	2	1	1	2	1	1		2	1	1	2	2	1	1	2	2	2	1	2	2	1	1	2	2	2	1	2	2	1	1	2	2	2	1	2
2	28	1	2	1	2	1	2	1	8	#NULL!	2	3	2	2	2	1	1	2	2	2		1	1	2	.	.	.	.	.	.	.	1	2	2	1	2	2	2	2	1	2	2	1	1	2	2	2	1	2
2	28	1	2	1	2	1	5	1	8	#NULL!	1	3	1	2	2	1	1	2	2	2		1	1	1	2	2	1	2	2	2	2	1	2	2	1	2	2	2	2	2	.	.	.	.	.	.	.	1	2
2	29	1	2	1	2	1	3	2	8	#NULL!	1	3	2	2	1	1	1	2	2	2		2	2	2	.	.	.	.	.	.	.	2	.	2	.	.	.	.	.	2	.	.	.	.	.	.	.	2	.
2	35	1	2	1	1	1	1	1	8	#NULL!	1	3	2	1	1	1	2	2	1	2		1	1	1	2	1	2	2	2	2	2	1	1	2	2	2	2	2	2	1	2	2	1	1	2	2	2	1	1
2	32	1	2	1	2	1	4	1	8	#NULL!	3	3	2	1	1	1	2	2	2	1		1	1	1	2	1	2	2	1	2	2	1	2	.	1	1	2	2	2	1	2	1	2	2	2	2	2	1	2
1	26	1	2	1	2	3	2	2	8	#NULL!	1	3	2	2	1	2	2	1	2	2		2	1	1	2	2	2	1	2	2	2	1	2	.	1	2	2	2	1	1	2	2	1	2	2	2	2	1	2
1	32	1	2	1	2	3	11	1	8	#NULL!	1	3	2	2	1	1	2	1	2	2		2	1	1	2	2	2	1	2	2	2	1	2	1	1	2	2	2	2	1	2	2	1	2	2	2	2	1	2
2	29	1	2	1	2	3	15	2	8	#NULL!	1	3	1	1	2	1	2	2	2	1		2	1	1	2	2	2	1	2	2	2	1	2	2	2	1	2	2	2	1	2	1	2	2	2	2	2	2	.
2	35	1	2	1	2	1	25	1	8	#NULL!	1	3	1	2	1	1	2	2	1	2		1	1	1	2	1	2	2	2	2	2	1	1	2	2	2	2	2	2	2	.	.	.	.	.	.	.	1	1
2	30	1	1	1	2	4	13	1	8	#NULL!	2	3	1	1	2	1	1	2	2	1		1	1	2	.	.	.	.	.	.	.	2	.	2	.	.	.	.	.	2	.	.	.	.	.	.	.	2	.
2	26	1	2	1	2	4	12	1	8	#NULL!	2	3	1	2	2	1	1	2	2	1		1	1	1	2	2	1	2	2	2	2	1	2	2	1	2	2	2	2	2	.	.	.	.	.	.	.	1	2
2	24	1	2	1	2	4	3	2	8	#NULL!	2	3	1	2	2	1	1	2	2	2		2	1	2	.	.	.	.	.	.	.	1	2	2	1	2	2	2	2	1	2	2	2	1	2	2	2	1	2
2	27	1	1	1	2	4	5	2	8	#NULL!	2	3	1	2	2	1	2	2	2	1		2	1	2	.	.	.	.	.	.	.	2	.	.	.	.	.	.	.	2	.	.	.	.	.	.	.	2	.
2	24	1	2	1	2	4	1	1	8	#NULL!	2	3	1	2	2	1	.	.	.	.		1	1	2	.	.	.	.	.	.	.	2	.	2	.	.	.	.	.	2	.	.	.	.	.	.	.	2	.
1	26	1	2	1	2	4	4	2	8	#NULL!	2	3	1	2	2	1	2	2	2	1		2	1	1	1	2	2	2	2	2	2	1	1	2	2	2	2	2	2	2	.	.	.	.	.	.	.	1	2
1	30	1	2	1	2	4	2	1	8	#NULL!	2	3	1	1	2	1	1	2	2	2		2	1	1	2	1	1	1	1	2	2	1	2	2	1	1	1	2	2	1	2	1	1	1	1	2	2	1	2
1	35	1	1	1	2	1	5	1	8	#NULL!	2	3	2	1	1	1	1	2	2	2		1	1	1	2	1	1	1	1	2	2	1	2	2	1	1	1	2	2	1	2	1	1	1	1	2	2	1	2
2	24	1	2	1	2	4	3	2	8	#NULL!	2	3	2	2	1	1	1	1	1	1		2	1	1	2	1	1	1	1	2	2	1	2	2	1	1	1	2	2	1	2	1	1	1	1	2	2	1	2
1	27	1	2	1	2	1	1	1	10	#NULL!	2	3	2	2	1	1	1	2	2	2		1	1	1	1	2	1	2	2	2	2	1	1	2	2	2	2	1	2	1	1	2	2	2	1	2	2	1	1
2	32	1	2	1	3	2	4	2	8	#NULL!	3	3	2	2	1	1	.	.	.	.		2	1	2	.	.	.	.	.	.	.	1	1	.	2	2	2	1	2	1	1	2	2	1	2	2	2	1	1
1	26	1	2	1	3	2	2	1	8	#NULL!	5	3	2	2	1	1	1	2	2	2		1	1	1	2	1	1	1	1	2	2	1	2	2	1	1	2	2	2	1	2	1	1	1	2	2	2	2	.
2	30	1	2	1	2	1	20	1	8	#NULL!	5	3	2	2	1	1	1	1	1	1		2	1	1	2	1	1	1	2	2	2	1	2	2	1	1	2	2	2	1	2	1	1	1	2	2	2	1	2
1	28	1	2	1	2	1	16	2	8	#NULL!	3	3	2	2	1	2	1	1	1	1		2	1	1	1	2	1	1	1	2	2	2	.	.	.	.	.	.	.	1	2	1	1	1	2	2	2	1	2
2	42	1	2	1	2	1	18	1	8	#NULL!	3	3	1	2	2	1	1	1	1	1		2	2	1	2	1	1	1	2	2	2	1	2	.	1	1	2	2	2	1	2	1	1	1	2	2	2	1	2
2	40	1	2	1	2	1	12	1	8	#NULL!	6	3	1	1	2	1	1	1	1	2		1	2	1	2	1	1	1	1	2	2	1	2	2	1	1	1	2	2	1	2	1	1	1	1	2	2	1	2
2	28	1	1	1	2	8	14	2	8	#NULL!	6	3	1	1	2	1	1	2	2	2		2	2	1	2	1	1	1	2	2	2	1	2	1	1	1	2	2	2	1	2	1	1	1	2	2	2	1	2
2	30	1	2	1	2	3	15	1	8	#NULL!	1	3	1	1	2	1	1	2	2	2		1	2	1	2	1	1	1	2	2	2	1	2	1	1	1	2	2	2	1	2	1	1	1	2	2	2	1	2
2	39	1	2	1	3	3	13	2	12	#NULL!	1	3	1	1	2	1	1	2	2	2		2	1	1	2	1	1	1	2	2	2	1	2	1	1	1	2	2	2	1	2	1	1	1	2	2	2	1	2
1	28	1	2	1	3	3	14	1	8	#NULL!	1	3	1	1	2	1	1	2	2	2		2	1	1	2	1	2	2	2	2	2	1	2	2	2	2	2	2	2	2	.	.	.	.	.	.	.	1	2
1	38	1	2	1	1	3	14	2	8	#NULL!	1	3	1	2	2	1	1	1	1	1		2	1	1	2	2	2	1	2	2	2	1	2	2	2	1	2	2	2	2	.	.	.	.	.	.	.	1	2
1	24	1	2	1	2	4	3	2	8	#NULL!	2	3	1	2	2	2	1	2	2	2		2	1	1	2	2	1	2	2	2	2	1	2	1	1	2	2	2	2	2	.	.	.	.	.	.	.	2	.
2	35	1	1	1	2	4	5	1	8	#NULL!	1	3	1	1	2	1	2	2	2	1		2	1	1	1	2	2	2	2	2	2	2	.	1	.	.	.	.	.	2	.	.	.	.	.	.	.	2	.
2	26	1	2	1	3	4	1	2	8	#NULL!	1	3	2	2	1	1	1	2	2	2		2	1	1	1	2	2	2	2	2	2	1	1	.	2	2	2	2	2	1	2	1	2	2	2	2	2	1	2
1	27	1	2	1	3	4	4	2	8	#NULL!	2	3	2	2	1	1	1	2	1	1		1	1	1	2	2	1	1	1	2	2	1	2	1	1	1	1	2	2	1	2	2	1	1	1	2	2	1	2
1	31	1	2	1	3	9	2	1	8	#NULL!	1	3	2	2	1	1	2	2	2	1		1	1	1	2	2	2	1	2	2	2	1	2	1	2	1	2	2	2	1	2	2	1	2	2	2	2	1	2
1	33	1	2	1	3	4	5	2	8	#NULL!	1	3	2	1	1	1	2	2	2	1		2	1	1	1	1	2	2	2	2	2	1	1	1	2	2	2	2	2	1	1	1	1	2	2	2	2	1	1
1	28	1	2	1	3	4	3	1	8	#NULL!	1	3	2	2	1	1	.	.	.	.		2	1	2	.	.	.	.	.	.	.	2	.	1	.	.	.	.	.	2	.	.	.	.	.	.	.	2	.
1	30	1	2	1	3	7	1	2	8	#NULL!	3	3	1	1	2	1	1	2	2	1		2	1	1	2	1	1	2	2	2	2	1	2	1	1	2	2	2	2	1	2	1	1	2	2	2	2	1	2
1	28	1	2	1	2	1	4	1	8	#NULL!	3	3	1	2	2	2	1	2	2	2		1	1	1	1	1	1	2	2	2	2	1	1	1	1	2	2	2	2	1	1	1	1	2	2	2	2	1	1
1	35	1	2	1	2	1	2	1	8	#NULL!	8	3	1	1	2	1	.	1	1	2		2	1	1	.	.	1	2	1	.	2	1	2	2	1	2	1	2	2	2	.	1	2	1	2	2	2	1	2
2	35	1	2	1	2	1	17	2	8	#NULL!	5	3	1	2	2	1	1	2	2	2		2	1	1	2	1	1	2	1	.	2	1	.	2	.	2	2	2	2	1	2	1	2	.	.	2	2	1	2
2	28	1	2	1	2	1	17	1	8	#NULL!	3	3	1	2	2	1	1	.	.	2		1	1	2	2	1	1	.	2	2	2	2	.	.	1	1	2	2	2	1	2	2	1	.	.	2	2	1	2
2	30	1	2	1	2	9	17	2	8	#NULL!	4	3	1	2	2	1	1	2	2	2		2	1	1	1	2	1	.	.	2	2	2	1	2	1	2	2	2	2	1	2	2	1	.	.	2	2	1	2
2	28	1	2	1	3	2	11	2	8	#NULL!	4	3	1	1	2	1	1	1	1	1		2	1	2	2	1	1	.	1	2	2	2	2	2	1	.	2	1	2	1	1	1	1	1	1	2	2	1	1
1	24	1	2	1	2	2	23	1	8	#NULL!	4	3	1	1	2	1	1	1	1	1		1	1	2	2	1	1	2	2	2	2	2	2	2	1	2	2	1	2	1	1	1	1	1	1	2	2	1	1
1	35	1	2	1	2	1	20	1	8	#NULL!	4	3	1	1	2	1	1	1	1	2		1	1	2	2	1	2	1	1	2	2	1	2	1	1	2	2	2	2	1	2	1	1	1	1	2	2	2	.
1	36	1	2	1	2	9	18	2	8	#NULL!	1	3	2	2	1	1	1	1	1	2		2	2	1	2	1	2	1	2	.	2	1	1	.	2	.	.	2	.	1	2	1	1	2	1	2	2	1	2
1	24	1	2	1	3	2	12	2	8	#NULL!	3	3	1	1	2	1	1	2	2	1		2	2	1	2	1	1	1	1	2	2	1	1	1	2	.	2	.	2	1	2	1	1	1	2	2	2	1	2
1	26	1	2	1	2	2	19	1	8	#NULL!	8	3	2	1	2	1	1	2	2	1		1	1	1	2	1	2	2	2	2	2	1	2	1	1	2	1	2	2	1	2	1	1	1	2	2	2	1	2
2	24	1	2	1	3	9	6	2	8	#NULL!	8	3	2	2	1	1	1	2	2	2		2	2	1	2	2	2	.	2	2	2	1	2	2	.	1	2	2	2	1	2	1	.	1	2	2	2	1	2
2	24	1	2	1	2	2	14	1	8	#NULL!	3	3	2	1	1	1	1	2	2	2		2	2	1	2	2	1	1	2	2	2	1	.	.	2	1	2	2	2	1	2	1	.	1	2	2	.	1	2
2	35	1	2	1	4	9	13	2	8	#NULL!	3	3	2	2	1	2	2	1	1	1		1	1	2	1	2	2	1	2	2	2	1	2	.	1	1	.	2	2	1	2	.	.	1	2	2	.	1	2
1	31	1	2	1	2	2	15	1	8	#NULL!	4	3	2	2	1	1	1	2	2	1		2	1	1	1	2	2	1	2	2	2	1	2	1	2	2	2	2	2	1	2	.	.	1	1	.	.	1	2
1	24	1	2	1	3	2	6	2	8	#NULL!	4	3	2	2	1	1	1	2	2	2		2	1	1	2	2	.	1	2	2	2	1	2	2	2	2	2	2	2	2	.	.	2	1	2	.	.	1	2
1	28	1	2	1	2	2	7	1	8	#NULL!	4	3	2	2	1	1	2	2	2	.		1	1	1	2	2	1	1	2	2	2	1	2	2	.	1	1	2	2	2	.	.	1	1	2	.	2	1	2
1	31	1	2	1	2	2	6	1	8	#NULL!	4	3	1	2	2	2	2	2	1	1		2	1	1	1	1	1	1	2	2	.	1	2	2	1	1	2	2	.	2	.	1	1	1	2	.	2	2	.
1	30	1	2	1	3	2	8	2	8	#NULL!	4	3	1	1	2	1	.	2	2	2		1	1	1	.	.	2	1	1	2	2	1	2	1	1	.	2	.	2	2	.	2	1	.	.	2	2	2	.
1	34	1	2	1	3	4	7	2	8	#NULL!	4	3	1	1	2	1	1	2	2	2		1	1	1	2	1	2	1	2	2	2	1	2	1	1	1	2	2	2	1	2	2	.	.	.	2	2	1	2
1	24	1	2	1	2	2	9	1	8	#NULL!	4	3	1	1	2	1	1	.	.	2		2	1	1	1	1	1	2	2	2	2	1	2	2	2	1	2	2	2	1	2	1	1	.	.	2	.	1	2
1	26	1	2	1	2	2	6	2	8	#NULL!	4	3	1	1	2	1	1	2	2	2		2	2	1	2	2	2	1	.	2	2	2	.	2	2	1	2	2	2	1	2	.	1	.	.	2	2	1	2
2	24	1	2	1	2	1	3	1	8	#NULL!	4	3	1	2	2	1	1	2	2	1		1	1	1	2	2	2	2	2	2	2	2	1	.	1	1	2	2	.	1	1	1	2	2	2	.	2	1	1
1	23	1	2	1	2	9	5	2	10	#NULL!	4	3	1	2	2	1	1	2	2	2		1	1	1	2	2	1	2	2	2	2	1	2	2	.	1	.	.	2	2	.	1	1	1	1	2	2	2	.
1	23	1	2	1	4	9	1	1	12	#NULL!	4	3	1	2	2	1	2	2	2	2		1	1	1	2	2	2	2	1	2	2	1	2	2	2	2	2	2	2	1	2	1	1	2	2	2	2	1	2
1	24	1	2	1	2	3	4	2	12	#NULL!	4	3	1	2	2	1	1	2	2	1		2	1	1	1	1	2	1	2	.	2	1	1	2	1	1	1	2	2	1	1	2	1	2	2	2	2	1	1
1	24	1	2	1	2	7	2	1	10	#NULL!	3	3	2	2	1	1	1	2	1	2		1	1	1	1	.	.	1	2	2	2	1	.	2	2	2	2	2	2	1	1	2	.	.	.	2	2	1	2
1	23	1	2	1	3	2	5	1	10	#NULL!	3	3	2	1	1	1	2	2	2	1		2	1	1	2	1	1	2	2	2	2	1	2	2	2	.	2	2	2	2	2	1	1	2	2	2	.	1	2
1	34	1	2	1	3	2	3	1	8	#NULL!	4	3	1	1	2	1	2	2	2	1		1	1	1	2	1	1	.	2	2	2	1	1	2	.	2	.	2	2	2	2	.	1	2	2	2	2	1	1
1	30	1	2	1	2	1	2	2	8	#NULL!	4	3	2	2	1	2	.	.	.	2		2	2	1	1	2	2	2	2	2	2	2	1	2	1	1	2	2	2	1	2	1	2	1	2	.	2	2	.
1	31	1	2	1	3	9	4	2	8	#NULL!	4	3	2	1	1	1	1	2	2	1		1	1	2	.	2	2	2	2	2	2	1	2	2	1	1	2	2	2	1	2	1	1	2	2	2	2	1	2
1	24	1	2	1	2	4	7	1	8	#NULL!	4	3	2	2	1	1	2	2	2	1		1	1	1	2	1	1	1	2	2	2	1	1	2	1	2	2	2	2	2	2	2	1	2	2	2	2	1	1
[truncated: 156 more columns]
